# Supplementary material for: A revision of dragon millipedes IV: the new genus Spinaxytes, with the description of nine new species (Diplopoda, Polydesmida, Paradoxosomatidae)
Source: Zookeys. 2018 Nov 19;(797):19–69. doi: 10.3897/zookeys.797.29510 (PMC6255853; doi:10.3897/zookeys.797.29510)
Supplement: XML Treatment for Spinaxytes [file zookeys.797.29510-treatment1.xml]

<!DOCTYPE tp:taxon-treatment
  PUBLIC "-//TaxonX//DTD Taxonomic Treatment Publishing DTD v0 20100105//EN" "tax-treatment-NSO.dtd">
<tp:taxon-treatment xmlns:tp="http://www.plazi.org/taxpub"><tp:treatment-meta><kwd-group><label>Taxon classification</label><kwd><named-content xmlns:xlink="http://www.w3.org/1999/xlink" content-type="kingdom">Animalia</named-content></kwd><kwd><named-content xmlns:xlink="http://www.w3.org/1999/xlink" content-type="order">Polydesmida</named-content></kwd><kwd><named-content xmlns:xlink="http://www.w3.org/1999/xlink" content-type="family">Paradoxosomatidae</named-content></kwd></kwd-group><mixed-citation publication-type="journal"><person-group><name><surname>Srisonchai</surname><given-names>Ruttapon</given-names></name><name><surname>Enghoff</surname><given-names>Henrik</given-names></name><name><surname>Likhitrakarn</surname><given-names>Natdanai</given-names></name><name><surname>Panha</surname><given-names>Somsak</given-names></name></person-group><article-title>A revision of dragon millipedes IV: the new genus <italic><tp:taxon-name><tp:taxon-name-part taxon-name-part-type="genus" reg="Spinaxytes">Spinaxytes</tp:taxon-name-part></tp:taxon-name></italic>, with the description of nine new species (<tp:taxon-name><tp:taxon-name-part taxon-name-part-type="class">Diplopoda</tp:taxon-name-part></tp:taxon-name>, <tp:taxon-name><tp:taxon-name-part taxon-name-part-type="order">Polydesmida</tp:taxon-name-part></tp:taxon-name>, <tp:taxon-name><tp:taxon-name-part taxon-name-part-type="family">Paradoxosomatidae</tp:taxon-name-part></tp:taxon-name>)</article-title><source>Zookeys</source><day>19</day><month>11</month><year>2018</year><volume>2018</volume><issue>797</issue><fpage>19</fpage><lpage>69</lpage><pub-id pub-id-type="doi">10.3897/zookeys.797.29510</pub-id></mixed-citation></tp:treatment-meta><tp:nomenclature><tp:taxon-name>
                      <tp:taxon-name-part taxon-name-part-type="genus" reg="Spinaxytes">Spinaxytes</tp:taxon-name-part>
                      <object-id xmlns:xlink="http://www.w3.org/1999/xlink" content-type="zoobank" xlink:type="simple">http://zoobank.org/EB550BAF-CFF4-4683-9E00-D00C17227870</object-id>
                    </tp:taxon-name><tp:taxon-authority>Srisonchai, Enghoff &amp; Panha</tp:taxon-authority><tp:taxon-status xmlns:xlink="http://www.w3.org/1999/xlink" xlink:type="simple">gen. n.</tp:taxon-status></tp:nomenclature><tp:treatment-sec sec-type="type species" id="SECID0EQJAC"><title>Type species.</title><p><italic><tp:taxon-name><tp:taxon-name-part taxon-name-part-type="genus" reg="Spinaxytes">Spinaxytes</tp:taxon-name-part><tp:taxon-name-part taxon-name-part-type="species" reg="krabiensis">krabiensis</tp:taxon-name-part></tp:taxon-name></italic> Srisonchai, Enghoff &amp; Panha, gen. et sp. n.</p></tp:treatment-sec><tp:treatment-sec sec-type="diagnosis" id="SECID0EBKAC"><title>Diagnosis.</title><p>The genus <italic><tp:taxon-name><tp:taxon-name-part taxon-name-part-type="genus" reg="Spinaxytes">Spinaxytes</tp:taxon-name-part></tp:taxon-name></italic> gen. n. is characterized by:</p><p>1. Paraterga spiniform.</p><p>2. Metaterga with two rows of tubercles/cones/spines.</p><p>3. Postfemoral part of gonopod conspicuous, demarcated from femur by deep mesal and lateral sulci.</p><p>4. Lamina lateralis distinctly demarcated from lamina medialis.</p><p>5. Lamina medialis very long, curved, larger and longer than lamina lateralis.</p></tp:treatment-sec><tp:treatment-sec sec-type="etymology" id="SECID0ETKAC"><title>Etymology.</title><p>The name is a noun in apposition; from the Latin ‘<italic>spina</italic>’, referring to the spine-like paraterga of all constituent species; ‘–<italic>xytes</italic>’ ensures harmony with <italic><tp:taxon-name><tp:taxon-name-part taxon-name-part-type="genus" reg="Desmoxytes">Desmoxytes</tp:taxon-name-part></tp:taxon-name></italic> (and its synonym ‘<italic><tp:taxon-name><tp:taxon-name-part taxon-name-part-type="genus" reg="Pteroxytes">Pteroxytes</tp:taxon-name-part></tp:taxon-name></italic>’).</p></tp:treatment-sec><tp:treatment-sec sec-type="Included species" id="SECID0ELLAC"><title>Included species.</title><p>1. <italic><tp:taxon-name><tp:taxon-name-part taxon-name-part-type="genus" reg="Spinaxytes">Spinaxytes</tp:taxon-name-part><tp:taxon-name-part taxon-name-part-type="species" reg="biloba">biloba</tp:taxon-name-part></tp:taxon-name></italic> Srisonchai, Enghoff &amp; Panha, sp. n.</p><p>2. <italic><tp:taxon-name><tp:taxon-name-part taxon-name-part-type="genus" reg="Spinaxytes">Spinaxytes</tp:taxon-name-part><tp:taxon-name-part taxon-name-part-type="species" reg="efefi">efefi</tp:taxon-name-part></tp:taxon-name></italic> Srisonchai, Enghoff &amp; Panha, sp. n.</p><p>3. <italic><tp:taxon-name><tp:taxon-name-part taxon-name-part-type="genus" reg="Spinaxytes">Spinaxytes</tp:taxon-name-part><tp:taxon-name-part taxon-name-part-type="species" reg="hasta">hasta</tp:taxon-name-part></tp:taxon-name></italic> Srisonchai, Enghoff &amp; Panha, sp. n.</p><p>4. <italic><tp:taxon-name><tp:taxon-name-part taxon-name-part-type="genus" reg="Spinaxytes">Spinaxytes</tp:taxon-name-part><tp:taxon-name-part taxon-name-part-type="species" reg="krabiensis">krabiensis</tp:taxon-name-part></tp:taxon-name></italic> Srisonchai, Enghoff &amp; Panha, sp. n.</p><p>5. <italic><tp:taxon-name><tp:taxon-name-part taxon-name-part-type="genus" reg="Spinaxytes">Spinaxytes</tp:taxon-name-part><tp:taxon-name-part taxon-name-part-type="species" reg="macaca">macaca</tp:taxon-name-part></tp:taxon-name></italic> Srisonchai, Enghoff &amp; Panha, sp. n.</p><p>6. <italic><tp:taxon-name><tp:taxon-name-part taxon-name-part-type="genus" reg="Spinaxytes">Spinaxytes</tp:taxon-name-part><tp:taxon-name-part taxon-name-part-type="species" reg="palmata">palmata</tp:taxon-name-part></tp:taxon-name></italic> Srisonchai, Enghoff &amp; Panha, sp. n.</p><p>7. <italic><tp:taxon-name><tp:taxon-name-part taxon-name-part-type="genus" reg="Spinaxytes">Spinaxytes</tp:taxon-name-part><tp:taxon-name-part taxon-name-part-type="species" reg="sutchariti">sutchariti</tp:taxon-name-part></tp:taxon-name></italic> Srisonchai, Enghoff &amp; Panha, sp. n.</p><p>8. <italic><tp:taxon-name><tp:taxon-name-part taxon-name-part-type="genus" reg="Spinaxytes">Spinaxytes</tp:taxon-name-part><tp:taxon-name-part taxon-name-part-type="species" reg="tortioverpa">tortioverpa</tp:taxon-name-part></tp:taxon-name></italic> Srisonchai, Enghoff &amp; Panha, sp. n.</p><p>9. <italic><tp:taxon-name><tp:taxon-name-part taxon-name-part-type="genus" reg="Spinaxytes">Spinaxytes</tp:taxon-name-part><tp:taxon-name-part taxon-name-part-type="species" reg="uncus">uncus</tp:taxon-name-part></tp:taxon-name></italic> Srisonchai, Enghoff &amp; Panha, sp. n.</p></tp:treatment-sec><tp:treatment-sec sec-type="remarks" id="SECID0EEPAC"><title>Remarks.</title><p>The new genus is easily distinguished from other genera of dragon millipedes by having spiniform paraterga, lamina lateralis smaller and shorter than lamina medialis, lamina medialis long and curved. Some species of the genus <italic><tp:taxon-name><tp:taxon-name-part taxon-name-part-type="genus" reg="Hylomus">Hylomus</tp:taxon-name-part></tp:taxon-name></italic> Cook &amp; Loomis, 1924, share spine-like paraterga; however, the gonopod details are totally different.</p><p><bold>General description of the genus <italic><tp:taxon-name><tp:taxon-name-part taxon-name-part-type="genus" reg="Spinaxytes">Spinaxytes</tp:taxon-name-part></tp:taxon-name></italic>.</bold> The description applies to adult males and females, except for the gonopods and when “male” is specified (Figs <xref ref-type="fig" rid="F1">1</xref>, <xref ref-type="fig" rid="F2">2</xref>, <xref ref-type="fig" rid="F4">4</xref>). The general description of the gonopods is based mainly on <italic><tp:taxon-name><tp:taxon-name-part taxon-name-part-type="genus" reg="Spinaxytes">Spinaxytes</tp:taxon-name-part><tp:taxon-name-part taxon-name-part-type="species" reg="krabiensis">krabiensis</tp:taxon-name-part></tp:taxon-name></italic> gen. et sp. n. (Figs <xref ref-type="fig" rid="F3">3</xref>, <xref ref-type="fig" rid="F5">5</xref>).</p><p><bold><italic>Size</italic></bold>. Body length ca. 18–33 mm (male) ca. 16–33 mm (female), width 1.0–2.2 mm (male) 1.3–2.9 mm (female), size varies between species, usually female a bit longer than male.</p><p><bold><italic>Colour</italic></bold>. Most species in life with dark brown colour. Colour in alcohol: all specimens partly faded to pale brown after 5 years’ preservation in alcohol; specimens kept in darkness faded more slowly.</p><p><bold><italic>Antennae</italic></bold> (Figure <xref ref-type="fig" rid="F1">1A–C</xref>). Extremely long and slender, covered by delicate setation, usually reaching backwards to body rings 7–10 (male) and 6–8 (female) when stretched dorsally. Antennomere 3 = 4 &gt; 5 ≥ 2 &gt; 6 &gt; 1 &gt; 7 &gt; 8.</p><fig id="F1" position="float" orientation="portrait"><label>Figure 1.</label><caption><p>General body characters of <italic><tp:taxon-name><tp:taxon-name-part taxon-name-part-type="genus" reg="Spinaxytes">Spinaxytes</tp:taxon-name-part></tp:taxon-name></italic> gen. n. (<italic><tp:taxon-name><tp:taxon-name-part taxon-name-part-type="genus" reg="Spinaxytes">S.</tp:taxon-name-part><tp:taxon-name-part taxon-name-part-type="species" reg="tortioverpa">tortioverpa</tp:taxon-name-part></tp:taxon-name></italic> sp. n., ♂ paratype, CUMZ-pxDGT00220) <bold>A</bold> whole body <bold>B</bold> anterior body part <bold>C</bold> head and antennae <bold>D</bold> midbody ring <bold>E</bold> body rings 5–8, showing gonopods and sternal lobe between coxae 4 <bold>F</bold> leg 13.</p></caption><graphic xmlns:xlink="http://www.w3.org/1999/xlink" xlink:href="zookeys-797-019-g001.jpg" position="float" orientation="portrait" xlink:type="simple" id="oo_243397.jpg"/></fig><p><bold><italic>Head</italic></bold>. Delicately setose; vertex, labrum and genae sparsely setose; epicranial suture conspicuous as a deep, brown or black stripe.</p><p><bold><italic>Collum</italic></bold> (Figure <xref ref-type="fig" rid="F2">2A, C</xref>). With three regular transverse rows of setiferous tubercles/cones; number of tubercles/cones in each row varies between species. Paraterga wing-like/spiniform, usually elevated at ca. 10°–30°, directed laterad/caudolaterad/caudad, with one or two conspicuous/inconspicuous notches at lateral margin.</p><p><bold><italic>Tegument.</italic></bold> Quite dull, sometimes shining; collum, metaterga and surface below paraterga smooth/microgranulate; prozona finely shagreened; paraterga, epiproct and sterna smooth. Stricture between prozona and metazona shallow, wide.</p><p><bold><italic>Metaterga</italic></bold> (Figure <xref ref-type="fig" rid="F2">2A, D, G</xref>). With two regular transverse rows of setiferous cones/tubercles (in anterior row) and cones/spines (in posterior row); number of tubercles/cones/spines in each row varies between species. Transverse sulcus on metaterga shallow and wide in body rings 5–18. Mid-dorsal (axial) line missing.</p><p><bold><italic>Pleurosternal carinae</italic></bold> (Figure <xref ref-type="fig" rid="F2">2B</xref>). Forming a complete, tooth-like crest on ring 2, a short ridge on ring 3, missing on remaining body rings.</p><p><bold><italic>Paraterga</italic></bold> (Figs <xref ref-type="fig" rid="F1">1A, B, D</xref>; <xref ref-type="fig" rid="F2">2A, B, D, E, G, H</xref>). Spiniform, long (except <italic><tp:taxon-name><tp:taxon-name-part taxon-name-part-type="genus" reg="Spinaxytes">S.</tp:taxon-name-part><tp:taxon-name-part taxon-name-part-type="species" reg="biloba">biloba</tp:taxon-name-part></tp:taxon-name></italic> sp. n.: quite short), extremely elevated at ca. 45°–80° (male) 40°–70° (female). Callus and shoulder poorly developed, inconspicuous. Anterior margin with two distinct denticles; on body rings 9, 10, 12, 13, 15–19 without a third denticle at lateral margin near tip. Degree of elevation of paraterga in male usually higher than in female. Posterior angle straight. Tip pointed and sharp. Ozopore visible from dorsal/dorsolateral/lateral view, round, small.</p><p><bold><italic>Telson</italic></bold> (Figure <xref ref-type="fig" rid="F2">2F, G, L, N</xref>). Epiproct usually long, apically with two pairs of conspicuous setae (spinnerets) arranged at the corners of a square, not in a depression, anterior pair close to apical tubercles. Paraprocts convex. Hypoproct usually subtrapeziform, sometimes subsemicircular/subtriangular; caudal margin often round, sometimes subtruncate/angular, with two conspicuous/ inconspicuous setiferous tubercles.</p><fig id="F2" position="float" orientation="portrait"><label>Figure 2.</label><caption><p>General body characters of <italic><tp:taxon-name><tp:taxon-name-part taxon-name-part-type="genus" reg="Spinaxytes">Spinaxytes</tp:taxon-name-part></tp:taxon-name></italic> gen. n. (<italic><tp:taxon-name><tp:taxon-name-part taxon-name-part-type="genus" reg="Spinaxytes">S.</tp:taxon-name-part><tp:taxon-name-part taxon-name-part-type="species" reg="palmata">palmata</tp:taxon-name-part></tp:taxon-name></italic> sp. n., ♂ paratype, CUMZ-pxDGT00216) – SEM images <bold>A, B</bold> anterior body part (arrowheads point to pleurosternal carinae) <bold>C</bold> collum <bold>D, E</bold> body rings 9–11 <bold>F</bold> telson <bold>G</bold> posteriormost rings and telson <bold>H</bold> body ring 10 <bold>I</bold> mouth parts, ventral view <bold>J</bold> gonopods <bold>K</bold> sternal lobe between coxae 4 <bold>L, N</bold> tip of epiproct <bold>M</bold> tip of tarsus and claw of leg 13.</p></caption><graphic xmlns:xlink="http://www.w3.org/1999/xlink" xlink:href="zookeys-797-019-g002.jpg" position="float" orientation="portrait" xlink:type="simple" id="oo_243398.jpg"/></fig><p><bold><italic>Sterna</italic></bold> (Figs <xref ref-type="fig" rid="F1">1E</xref>, <xref ref-type="fig" rid="F2">2K</xref>). Sparsely setose, cross-impressions shallow in all species. Sternal lobe between male coxae 4 varies in shape; subtrapeziform/long subrectangular/bifurcate/spear-like; one or two pores seen in posterior view.</p><p><bold><italic>Legs</italic></bold> (Figs <xref ref-type="fig" rid="F1">1F</xref>, <xref ref-type="fig" rid="F2">2M</xref>). Extremely long and slender. Relative length of podomeres: femur ≥ tibia &gt; tarsus ≥ postfemur &gt; prefemur &gt; coxa &gt; claw. Male femora mostly without modification, sometimes male femora 6, 7 or 7 or 8, 9 with hump/apophysis ventrally in distal part.</p><p><bold><italic>Gonopods</italic></bold> (Figure <xref ref-type="fig" rid="F3">3</xref>). Coxa shorter than femur, sometimes subequal in length to femur. Cannula long and slender. Telopodite erect. Prefemoral part usually almost half as long, sometimes ca. 2/3 as long as femur. Acropodite erect. Femur long and straight. Seminal groove running entirely on mesal surface of femur. Mesal sulcus and lateral sulcus conspicuous, deep. Postfemoral part conspicuous, usually small and narrow, sometimes broad and wide, rarely very large. Solenophore variously modified in shape between species: lamina lateralis obviously demarcated from lamina medialis, smaller and shorter than lamina medialis; lamina medialis long, base stout, slightly attenuated near the curved tip. Solenomere long, slender, curved, supported by solenophore.</p><fig id="F3" position="float" orientation="portrait"><label>Figure 3.</label><caption><p>SEM images of right gonopod of <italic><tp:taxon-name><tp:taxon-name-part taxon-name-part-type="genus" reg="Spinaxytes">Spinaxytes</tp:taxon-name-part></tp:taxon-name></italic> gen. n. (<italic><tp:taxon-name><tp:taxon-name-part taxon-name-part-type="genus" reg="Spinaxytes">Spinaxytes</tp:taxon-name-part><tp:taxon-name-part taxon-name-part-type="species" reg="krabiensis">krabiensis</tp:taxon-name-part></tp:taxon-name></italic> sp. n., ♂ paratype, CUMZ-pxDGT00212) <bold>A</bold> lateral view <bold>B</bold> mesal view <bold>C</bold> dorsal view <bold>D</bold> ventral view. Key: red = lamina medialis (lm), yellow = solenomere (sl), green = lamina lateralis (ll), purple = seminal groove (sg).</p></caption><graphic xmlns:xlink="http://www.w3.org/1999/xlink" xlink:href="zookeys-797-019-g003.jpg" position="float" orientation="portrait" xlink:type="simple" id="oo_243399.jpg"/></fig></tp:treatment-sec><tp:treatment-sec sec-type="distribution" id="SECID0EYJAE"><title>Distribution and habitat.</title><p>All species of the new genus are allopatric. However, some of the new species can be found in syntopy with some species of <italic><tp:taxon-name><tp:taxon-name-part taxon-name-part-type="genus" reg="Desmoxytes">Desmoxytes</tp:taxon-name-part></tp:taxon-name></italic>. The nine species described here are confined to limestone habitats and have narrow distributions; we therefore regard them as endemic. All species blend perfectly with habitat environment, mostly living on humid rock walls and/or inside small caves.</p><p>According to the current knowledge, <italic><tp:taxon-name><tp:taxon-name-part taxon-name-part-type="genus" reg="Spinaxytes">Spinaxytes</tp:taxon-name-part></tp:taxon-name></italic> gen. n. is distributed only in the Malay Peninsula (south Myanmar, south Thailand, and north Malaysia): Myanmar: Thanintharyi Region; Thailand: Chumphon Province (Thung Tako, Mueng Chumphon, Lang Suan and Sawi Districts), Surat Thani Province (Phanom District), Phang Nga Province (Mueng Phang Nga and Takua Thung Districts), Krabi Province (Ao Luek and Muaeng Krabi Districts); Malaysia: Perak State (Figure <xref ref-type="fig" rid="F30">30</xref>).</p></tp:treatment-sec><tp:treatment-sec><!--Section generated to contain objects referenced in tp:taxon-treatment.--><fig id="F4" position="float" orientation="portrait"><label>Figure 4.</label><caption><p>Male femora and sternal lobe between male coxae 4 of <italic><tp:taxon-name><tp:taxon-name-part taxon-name-part-type="genus" reg="Spinaxytes">Spinaxytes</tp:taxon-name-part></tp:taxon-name></italic> gen. n. <bold>A–C</bold><italic><tp:taxon-name><tp:taxon-name-part taxon-name-part-type="genus" reg="Spinaxytes">S.</tp:taxon-name-part><tp:taxon-name-part taxon-name-part-type="species" reg="biloba">biloba</tp:taxon-name-part></tp:taxon-name></italic> sp. n. (<bold>A</bold> Sternal lobe <bold>B</bold> Femur 8 <bold>C</bold> Femur 9) <bold>D, E</bold><italic><tp:taxon-name><tp:taxon-name-part taxon-name-part-type="genus" reg="Spinaxytes">S.</tp:taxon-name-part><tp:taxon-name-part taxon-name-part-type="species" reg="efefi">efefi</tp:taxon-name-part></tp:taxon-name></italic> sp. n. (<bold>D</bold> Sternal lobe <bold>E</bold> Femur 5 or 6) <bold>F, G</bold><italic><tp:taxon-name><tp:taxon-name-part taxon-name-part-type="genus" reg="Spinaxytes">S.</tp:taxon-name-part><tp:taxon-name-part taxon-name-part-type="species" reg="hasta">hasta</tp:taxon-name-part></tp:taxon-name></italic> sp. n. (<bold>F</bold> Sternal lobe <bold>G</bold> Femur 5 or 6) <bold>H–J</bold><italic><tp:taxon-name><tp:taxon-name-part taxon-name-part-type="genus" reg="Spinaxytes">S.</tp:taxon-name-part><tp:taxon-name-part taxon-name-part-type="species" reg="krabiensis">krabiensis</tp:taxon-name-part></tp:taxon-name></italic> sp. n. (<bold>H</bold> Sternal lobe <bold>I</bold> Femur 6 <bold>J</bold> Femur 7) <bold>K–M</bold><italic><tp:taxon-name><tp:taxon-name-part taxon-name-part-type="genus" reg="Spinaxytes">S.</tp:taxon-name-part><tp:taxon-name-part taxon-name-part-type="species" reg="macaca">macaca</tp:taxon-name-part></tp:taxon-name></italic> sp. n. (<bold>K</bold> Sternal lobe <bold>L</bold> Femur 6 <bold>M</bold> Femur 7) <bold>N, O</bold><italic><tp:taxon-name><tp:taxon-name-part taxon-name-part-type="genus" reg="Spinaxytes">S.</tp:taxon-name-part><tp:taxon-name-part taxon-name-part-type="species" reg="palmata">palmata</tp:taxon-name-part></tp:taxon-name></italic> sp. n. (<bold>N</bold> Sternal lobe <bold>O</bold> Femur 5 or 6) <bold>P, Q</bold><italic><tp:taxon-name><tp:taxon-name-part taxon-name-part-type="genus" reg="Spinaxytes">S.</tp:taxon-name-part><tp:taxon-name-part taxon-name-part-type="species" reg="sutchariti">sutchariti</tp:taxon-name-part></tp:taxon-name></italic> sp. n. (<bold>P</bold> Sternal lobe <bold>Q</bold> Femur 5 or 6) <bold>R, S</bold><italic><tp:taxon-name><tp:taxon-name-part taxon-name-part-type="genus" reg="Spinaxytes">S.</tp:taxon-name-part><tp:taxon-name-part taxon-name-part-type="species" reg="tortioverpa">tortioverpa</tp:taxon-name-part></tp:taxon-name></italic> sp. n. (<bold>R</bold> Sternal lobe <bold>S</bold> Femur 5 or 6) <bold>T–V</bold><italic><tp:taxon-name><tp:taxon-name-part taxon-name-part-type="genus" reg="Spinaxytes">S.</tp:taxon-name-part><tp:taxon-name-part taxon-name-part-type="species" reg="uncus">uncus</tp:taxon-name-part></tp:taxon-name></italic> sp. n. (<bold>T</bold> Sternal lobe <bold>U</bold> Femur 6 <bold>V</bold> Femur 7).</p></caption><graphic xmlns:xlink="http://www.w3.org/1999/xlink" xlink:href="zookeys-797-019-g004.jpg" position="float" orientation="portrait" xlink:type="simple" id="oo_243400.jpg"/></fig><fig id="F5" position="float" orientation="portrait"><label>Figure 5.</label><caption><p>Right gonopods of <italic><tp:taxon-name><tp:taxon-name-part taxon-name-part-type="genus" reg="Spinaxytes">Spinaxytes</tp:taxon-name-part></tp:taxon-name></italic> gen. n. (ventral view) <bold>A</bold><italic><tp:taxon-name><tp:taxon-name-part taxon-name-part-type="genus" reg="Spinaxytes">S.</tp:taxon-name-part><tp:taxon-name-part taxon-name-part-type="species" reg="biloba">biloba</tp:taxon-name-part></tp:taxon-name></italic> sp. n. <bold>B</bold><italic><tp:taxon-name><tp:taxon-name-part taxon-name-part-type="genus" reg="Spinaxytes">S.</tp:taxon-name-part><tp:taxon-name-part taxon-name-part-type="species" reg="efefi">efefi</tp:taxon-name-part></tp:taxon-name></italic> sp. n. <bold>C</bold><italic><tp:taxon-name><tp:taxon-name-part taxon-name-part-type="genus" reg="Spinaxytes">S.</tp:taxon-name-part><tp:taxon-name-part taxon-name-part-type="species" reg="hasta">hasta</tp:taxon-name-part></tp:taxon-name></italic> sp. n. <bold>D</bold><italic><tp:taxon-name><tp:taxon-name-part taxon-name-part-type="genus" reg="Spinaxytes">S.</tp:taxon-name-part><tp:taxon-name-part taxon-name-part-type="species" reg="krabiensis">krabiensis</tp:taxon-name-part></tp:taxon-name></italic> p. n. <bold>E</bold><italic><tp:taxon-name><tp:taxon-name-part taxon-name-part-type="genus" reg="Spinaxytes">S.</tp:taxon-name-part><tp:taxon-name-part taxon-name-part-type="species" reg="macaca">macaca</tp:taxon-name-part></tp:taxon-name></italic> sp. n. <bold>F</bold><italic><tp:taxon-name><tp:taxon-name-part taxon-name-part-type="genus" reg="Spinaxytes">S.</tp:taxon-name-part><tp:taxon-name-part taxon-name-part-type="species" reg="palmata">palmata</tp:taxon-name-part></tp:taxon-name></italic> sp. n. <bold>G</bold><italic><tp:taxon-name><tp:taxon-name-part taxon-name-part-type="genus" reg="Spinaxytes">S.</tp:taxon-name-part><tp:taxon-name-part taxon-name-part-type="species" reg="sutchariti">sutchariti</tp:taxon-name-part></tp:taxon-name></italic> sp. n. <bold>H</bold><italic><tp:taxon-name><tp:taxon-name-part taxon-name-part-type="genus" reg="Spinaxytes">S.</tp:taxon-name-part><tp:taxon-name-part taxon-name-part-type="species" reg="tortioverpa">tortioverpa</tp:taxon-name-part></tp:taxon-name></italic> sp. n. <bold>I</bold><italic><tp:taxon-name><tp:taxon-name-part taxon-name-part-type="genus" reg="Spinaxytes">S.</tp:taxon-name-part><tp:taxon-name-part taxon-name-part-type="species" reg="uncus">uncus</tp:taxon-name-part></tp:taxon-name></italic> sp. n.</p></caption><graphic xmlns:xlink="http://www.w3.org/1999/xlink" xlink:href="zookeys-797-019-g005.jpg" position="float" orientation="portrait" xlink:type="simple" id="oo_243401.jpg"/></fig><fig id="F30" position="float" orientation="portrait"><label>Figure 30.</label><caption><p>Known distribution of all <italic><tp:taxon-name><tp:taxon-name-part taxon-name-part-type="genus" reg="Spinaxytes">Spinaxytes</tp:taxon-name-part></tp:taxon-name></italic> gen. n. species. Key: black symbols = type locality, white symbols = other localities.</p></caption><graphic xmlns:xlink="http://www.w3.org/1999/xlink" xlink:href="zookeys-797-019-g030.jpg" position="float" orientation="portrait" xlink:type="simple" id="oo_243426.jpg"/></fig></tp:treatment-sec></tp:taxon-treatment>
