# Supplementary material for: A revision of dragon millipedes IV: the new genus Spinaxytes, with the description of nine new species (Diplopoda, Polydesmida, Paradoxosomatidae)
Source: Zookeys. 2018 Nov 19;(797):19–69. doi: 10.3897/zookeys.797.29510 (PMC6255853; doi:10.3897/zookeys.797.29510)
Supplement: XML Treatment for Spinaxytes biloba [file zookeys.797.29510-treatment2.xml]

<!DOCTYPE tp:taxon-treatment
  PUBLIC "-//TaxonX//DTD Taxonomic Treatment Publishing DTD v0 20100105//EN" "tax-treatment-NSO.dtd">
<tp:taxon-treatment xmlns:tp="http://www.plazi.org/taxpub"><tp:treatment-meta><kwd-group><label>Taxon classification</label><kwd><named-content xmlns:xlink="http://www.w3.org/1999/xlink" content-type="kingdom">Animalia</named-content></kwd><kwd><named-content xmlns:xlink="http://www.w3.org/1999/xlink" content-type="order">Polydesmida</named-content></kwd><kwd><named-content xmlns:xlink="http://www.w3.org/1999/xlink" content-type="family">Paradoxosomatidae</named-content></kwd></kwd-group><mixed-citation publication-type="journal"><person-group><name><surname>Srisonchai</surname><given-names>Ruttapon</given-names></name><name><surname>Enghoff</surname><given-names>Henrik</given-names></name><name><surname>Likhitrakarn</surname><given-names>Natdanai</given-names></name><name><surname>Panha</surname><given-names>Somsak</given-names></name></person-group><article-title>A revision of dragon millipedes IV: the new genus <italic><tp:taxon-name><tp:taxon-name-part taxon-name-part-type="genus" reg="Spinaxytes">Spinaxytes</tp:taxon-name-part></tp:taxon-name></italic>, with the description of nine new species (<tp:taxon-name><tp:taxon-name-part taxon-name-part-type="class">Diplopoda</tp:taxon-name-part></tp:taxon-name>, <tp:taxon-name><tp:taxon-name-part taxon-name-part-type="order">Polydesmida</tp:taxon-name-part></tp:taxon-name>, <tp:taxon-name><tp:taxon-name-part taxon-name-part-type="family">Paradoxosomatidae</tp:taxon-name-part></tp:taxon-name>)</article-title><source>Zookeys</source><day>19</day><month>11</month><year>2018</year><volume>2018</volume><issue>797</issue><fpage>19</fpage><lpage>69</lpage><pub-id pub-id-type="doi">10.3897/zookeys.797.29510</pub-id></mixed-citation></tp:treatment-meta><tp:nomenclature><tp:taxon-name>
                        <tp:taxon-name-part taxon-name-part-type="genus" reg="Spinaxytes">Spinaxytes</tp:taxon-name-part>
                        <tp:taxon-name-part taxon-name-part-type="species" reg="biloba">biloba</tp:taxon-name-part>
                        <object-id xmlns:xlink="http://www.w3.org/1999/xlink" content-type="zoobank" xlink:type="simple">http://zoobank.org/DAC03327-012B-4096-846C-468C40558DDE</object-id>
                      </tp:taxon-name><tp:taxon-authority>Srisonchai, Enghoff &amp; Panha</tp:taxon-authority><tp:taxon-status xmlns:xlink="http://www.w3.org/1999/xlink" xlink:type="simple">sp. n.</tp:taxon-status><xref ref-type="fig" rid="F4">Figs 4A–C</xref><xref ref-type="fig" rid="F5">, 5A</xref><xref ref-type="fig" rid="F6">, 6</xref><xref ref-type="fig" rid="F7">, 7</xref><xref ref-type="fig" rid="F8">, 8</xref></tp:nomenclature><tp:treatment-sec sec-type="material" id="SECID0EV6AE"><title>Material examined.</title><p><bold>Holotype.</bold> ♂, THAILAND, Surat Thani Province, Phanom District, near Khlong Phanom National Park, Pha Daeng, <named-content xmlns:xlink="http://www.w3.org/1999/xlink" content-type="dwc:verbatimCoordinates" xlink:type="simple"><named-content content-type="geo-json" specific-use="{&#34;type&#34;:&#34;Point&#34;,&#34;coordinates&#34;:[98.553333,8.894722]}" id="NCID0EBAAG" xlink:type="simple">8°53'41"N, 98°33'12"E</named-content></named-content>, ca. 67 m a.s.l., 7 Aug. 2016, ASRU members leg. (CUMZ-pxDGT00205). <bold>Paratypes.</bold> 17 ♂♂, 24 ♀♀, same data as for holotype (CUMZ- pxDGT00206); 1 ♂, 1 ♀, same data as for holotype (ZMUC00040249); 1 ♂, 1 ♀, same data as for holotype (NHMW9423). <bold>Further specimens, not paratypes.</bold> 5 ♂♂, 3 ♀♀, THAILAND, Surat Thani Province, Phanom District, near Khlong Phanom National Park, Pha Daeng, <named-content xmlns:xlink="http://www.w3.org/1999/xlink" content-type="dwc:verbatimCoordinates" xlink:type="simple"><named-content content-type="geo-json" specific-use="{&#34;type&#34;:&#34;Point&#34;,&#34;coordinates&#34;:[98.553333,8.894722]}" id="NCID0ENAAG" xlink:type="simple">8°53'41"N, 98°33'12"E</named-content></named-content>, ca. 67 m a.s.l., 6 Aug. 2015, ASRU members leg. (CUMZ).</p></tp:treatment-sec><tp:treatment-sec sec-type="etymology" id="SECID0ESAAG"><title>Etymology.</title><p>The species name is an adjective, refers to the two additional process-like lobes on the solenophore (one on lamina lateralis and one on lamina medialis).</p></tp:treatment-sec><tp:treatment-sec sec-type="diagnosis" id="SECID0EXAAG"><title>Diagnosis.</title><p>Differs from other species by having: metaterga 5–19 with 2+2 cones in anterior row and 3+3 cones in posterior row; sternal lobe between male coxae 4 subtrapeziform; male femora 8 and 9 with apophyses distally; lamina lateralis with an additional process-like protruding lobe; lamina medialis basally with an additional protruding process-like lobe.</p></tp:treatment-sec><tp:treatment-sec sec-type="description" id="SECID0E3AAG"><title>Description.</title><p>SIZE. Length 15–17 mm (male), 16–18 mm (female); width of midbody metazona 1.0–1.2 mm (male), 1.3–1.5 mm (female). Width of rings 2 = 3 &lt; 4 &lt; collum &lt; 5 &lt; head = 6–17, thereafter body gradually tapering towards telson.</p><p><bold><italic>Colour</italic></bold> (Figure <xref ref-type="fig" rid="F6">6A, B</xref>). Specimens in life brown/pale brown; paraterga brownish white; head, antennae (except whitish distal part of antennomeres 7 and 8) and collum brown; prozona, metaterga (except white spines in posterior row) and surface below paraterga brown/pale brown; sterna pale brown/whitish brown; epiproct and legs whitish brown; a few basal podomeres whitish brown/white.</p><p><bold><italic>Antennae</italic></bold>. Reaching to body ring 7 or 8 (male) and 6 (female) when stretched dorsally.</p><p><bold><italic>Collum</italic></bold> (Figure <xref ref-type="fig" rid="F7">7A</xref>). With three transverse rows of setiferous cones, 4+4 in anterior row, 1+1 in intermediate row and 2+2 in posterior row; with one inconspicuous setiferous notch at lateral margin; paraterga wing-like, quite short, tip blunt, elevated at ca. 15°–20° (male) 10°–20° (female), directed almost caudad.</p><p><bold><italic>Tegument</italic></bold>. Quite shining; collum coarsely microgranulate; metaterga and surface below paraterga finely microgranulate.</p><p><bold><italic>Metaterga</italic></bold> (Figure <xref ref-type="fig" rid="F7">7A, C, E</xref>). With two transverse rows of setiferous cones; metaterga 2–4 with 2+2 cones in anterior row and 2(3)+2(3) cones in posterior row; metaterga 5–19 with 2+2 cones in anterior row and 3+3 cones in posterior row; all cones subequal in length and size. An additional cone-like denticle at base of paraterga near anterior row of cones.</p><p><bold><italic>Paraterga</italic></bold> (Figure <xref ref-type="fig" rid="F7">7A–D, H</xref>). Quite short; directed dorsocaudad on body rings 3–17, elevated at ca. 60°–70° (male) 55°–70° (female), directed more caudad on body ring II and increasingly so on rings 18 and 19. Denticle of paraterga located at base of paraterga and very close to anterior row of cones on metaterga. Ozopore visible in lateral view.</p><p><bold><italic>Telson</italic></bold> (Figure <xref ref-type="fig" rid="F7">7E, I, H</xref>). Epiproct quite long; tip subemarginate; lateral setiferous tubercles conspicuous; apical tubercles conspicuous. Hypoproct subtrapeziform, wide; caudal margin round (in some specimens subtruncate), with inconspicuous setiferous tubercles.</p><p><bold><italic>Sterna</italic></bold> (Figs <xref ref-type="fig" rid="F4">4A</xref>; <xref ref-type="fig" rid="F7">7F, G</xref>). Sternal lobe between male coxae 4 subtrapeziform, broad, and thin, tips subtruncate, in situ directed ventroanteriad; posterior surface of sternal lobe with two pores borne on swollen and short lobe.</p><p><bold><italic>Legs</italic></bold> (Figs <xref ref-type="fig" rid="F4">4B, C</xref>; <xref ref-type="fig" rid="F7">7J</xref>). Male femora 8 and 9 with apophyses distally.</p><p><bold><italic>Gonopods</italic></bold> (Figs <xref ref-type="fig" rid="F5">5A</xref>, <xref ref-type="fig" rid="F8">8</xref>). Coxa shorter than femur. Prefemoral part ca. half as long as femur. Femur not enlarged distally. Postfemoral part broad. Mesal sulcus wide; lateral sulcus narrow. Solenophore subequal in size to postfemoral part: lamina lateralis small and short; with a protruding lobe, process-like, directed mesad; apically round: lamina medialis long; base enlarged and stout, slightly attenuated near the tip, basally with a protruding lobe, process-like, directed mesad; tip curving down, bifurcating into two small spines. Solenomere curving down, compressed in transverse section, tip directed posteriad.</p></tp:treatment-sec><tp:treatment-sec sec-type="distribution" id="SECID0ETEAG"><title>Distribution and habitat</title><p>(Figure <xref ref-type="fig" rid="F6">6C</xref>). Known only from the type locality which is a small isolated limestone mountain between Khao Sok and Khlong Phanom National Parks. The new species blended perfectly with the humid rock walls, and most specimens were found inside rock holes/crevices. <italic><tp:taxon-name><tp:taxon-name-part taxon-name-part-type="genus" reg="Spinaxytes">S.</tp:taxon-name-part><tp:taxon-name-part taxon-name-part-type="species" reg="biloba">biloba</tp:taxon-name-part></tp:taxon-name></italic> sp. n. co-occurs with <italic><tp:taxon-name><tp:taxon-name-part taxon-name-part-type="genus" reg="Desmoxytes">Desmoxytes</tp:taxon-name-part><tp:taxon-name-part taxon-name-part-type="species" reg="cervina">cervina</tp:taxon-name-part></tp:taxon-name></italic> (Pocock, 1895) (<xref ref-type="bibr" rid="B17">Srisonchai et al. 2018a</xref>) in the same habitat. Several attempts (2017–2018) have been made to find further specimens near the type locality, but none were found. As the new species has only been found at the type locality only, we regard <italic><tp:taxon-name><tp:taxon-name-part taxon-name-part-type="genus" reg="Spinaxytes">S.</tp:taxon-name-part><tp:taxon-name-part taxon-name-part-type="species" reg="biloba">biloba</tp:taxon-name-part></tp:taxon-name></italic> sp. n. as endemic to Thailand.</p></tp:treatment-sec><tp:treatment-sec sec-type="remarks" id="SECID0ECGAG"><title>Remarks.</title><p>Among all <italic><tp:taxon-name><tp:taxon-name-part taxon-name-part-type="genus" reg="Spinaxytes">Spinaxytes</tp:taxon-name-part></tp:taxon-name></italic> species, <italic><tp:taxon-name><tp:taxon-name-part taxon-name-part-type="genus" reg="Spinaxytes">S.</tp:taxon-name-part><tp:taxon-name-part taxon-name-part-type="species" reg="biloba">biloba</tp:taxon-name-part></tp:taxon-name></italic> sp. n. is obviously the smallest (length 15–18 mm, width of midbody metazona 1.0–1.5 mm), and the live pale brown colouration is lighter than that of other species.</p><fig id="F4" position="float" orientation="portrait"><label>Figure 4.</label><caption><p>Male femora and sternal lobe between male coxae 4 of <italic><tp:taxon-name><tp:taxon-name-part taxon-name-part-type="genus" reg="Spinaxytes">Spinaxytes</tp:taxon-name-part></tp:taxon-name></italic> gen. n. <bold>A–C</bold><italic><tp:taxon-name><tp:taxon-name-part taxon-name-part-type="genus" reg="Spinaxytes">S.</tp:taxon-name-part><tp:taxon-name-part taxon-name-part-type="species" reg="biloba">biloba</tp:taxon-name-part></tp:taxon-name></italic> sp. n. (<bold>A</bold> Sternal lobe <bold>B</bold> Femur 8 <bold>C</bold> Femur 9) <bold>D, E</bold><italic><tp:taxon-name><tp:taxon-name-part taxon-name-part-type="genus" reg="Spinaxytes">S.</tp:taxon-name-part><tp:taxon-name-part taxon-name-part-type="species" reg="efefi">efefi</tp:taxon-name-part></tp:taxon-name></italic> sp. n. (<bold>D</bold> Sternal lobe <bold>E</bold> Femur 5 or 6) <bold>F, G</bold><italic><tp:taxon-name><tp:taxon-name-part taxon-name-part-type="genus" reg="Spinaxytes">S.</tp:taxon-name-part><tp:taxon-name-part taxon-name-part-type="species" reg="hasta">hasta</tp:taxon-name-part></tp:taxon-name></italic> sp. n. (<bold>F</bold> Sternal lobe <bold>G</bold> Femur 5 or 6) <bold>H–J</bold><italic><tp:taxon-name><tp:taxon-name-part taxon-name-part-type="genus" reg="Spinaxytes">S.</tp:taxon-name-part><tp:taxon-name-part taxon-name-part-type="species" reg="krabiensis">krabiensis</tp:taxon-name-part></tp:taxon-name></italic> sp. n. (<bold>H</bold> Sternal lobe <bold>I</bold> Femur 6 <bold>J</bold> Femur 7) <bold>K–M</bold><italic><tp:taxon-name><tp:taxon-name-part taxon-name-part-type="genus" reg="Spinaxytes">S.</tp:taxon-name-part><tp:taxon-name-part taxon-name-part-type="species" reg="macaca">macaca</tp:taxon-name-part></tp:taxon-name></italic> sp. n. (<bold>K</bold> Sternal lobe <bold>L</bold> Femur 6 <bold>M</bold> Femur 7) <bold>N, O</bold><italic><tp:taxon-name><tp:taxon-name-part taxon-name-part-type="genus" reg="Spinaxytes">S.</tp:taxon-name-part><tp:taxon-name-part taxon-name-part-type="species" reg="palmata">palmata</tp:taxon-name-part></tp:taxon-name></italic> sp. n. (<bold>N</bold> Sternal lobe <bold>O</bold> Femur 5 or 6) <bold>P, Q</bold><italic><tp:taxon-name><tp:taxon-name-part taxon-name-part-type="genus" reg="Spinaxytes">S.</tp:taxon-name-part><tp:taxon-name-part taxon-name-part-type="species" reg="sutchariti">sutchariti</tp:taxon-name-part></tp:taxon-name></italic> sp. n. (<bold>P</bold> Sternal lobe <bold>Q</bold> Femur 5 or 6) <bold>R, S</bold><italic><tp:taxon-name><tp:taxon-name-part taxon-name-part-type="genus" reg="Spinaxytes">S.</tp:taxon-name-part><tp:taxon-name-part taxon-name-part-type="species" reg="tortioverpa">tortioverpa</tp:taxon-name-part></tp:taxon-name></italic> sp. n. (<bold>R</bold> Sternal lobe <bold>S</bold> Femur 5 or 6) <bold>T–V</bold><italic><tp:taxon-name><tp:taxon-name-part taxon-name-part-type="genus" reg="Spinaxytes">S.</tp:taxon-name-part><tp:taxon-name-part taxon-name-part-type="species" reg="uncus">uncus</tp:taxon-name-part></tp:taxon-name></italic> sp. n. (<bold>T</bold> Sternal lobe <bold>U</bold> Femur 6 <bold>V</bold> Femur 7).</p></caption><graphic xmlns:xlink="http://www.w3.org/1999/xlink" xlink:href="zookeys-797-019-g004.jpg" position="float" orientation="portrait" xlink:type="simple" id="oo_243400.jpg"/></fig></tp:treatment-sec><tp:treatment-sec><!--Section generated to contain objects referenced in tp:taxon-treatment.--><fig id="F5" position="float" orientation="portrait"><label>Figure 5.</label><caption><p>Right gonopods of <italic><tp:taxon-name><tp:taxon-name-part taxon-name-part-type="genus" reg="Spinaxytes">Spinaxytes</tp:taxon-name-part></tp:taxon-name></italic> gen. n. (ventral view) <bold>A</bold><italic><tp:taxon-name><tp:taxon-name-part taxon-name-part-type="genus" reg="Spinaxytes">S.</tp:taxon-name-part><tp:taxon-name-part taxon-name-part-type="species" reg="biloba">biloba</tp:taxon-name-part></tp:taxon-name></italic> sp. n. <bold>B</bold><italic><tp:taxon-name><tp:taxon-name-part taxon-name-part-type="genus" reg="Spinaxytes">S.</tp:taxon-name-part><tp:taxon-name-part taxon-name-part-type="species" reg="efefi">efefi</tp:taxon-name-part></tp:taxon-name></italic> sp. n. <bold>C</bold><italic><tp:taxon-name><tp:taxon-name-part taxon-name-part-type="genus" reg="Spinaxytes">S.</tp:taxon-name-part><tp:taxon-name-part taxon-name-part-type="species" reg="hasta">hasta</tp:taxon-name-part></tp:taxon-name></italic> sp. n. <bold>D</bold><italic><tp:taxon-name><tp:taxon-name-part taxon-name-part-type="genus" reg="Spinaxytes">S.</tp:taxon-name-part><tp:taxon-name-part taxon-name-part-type="species" reg="krabiensis">krabiensis</tp:taxon-name-part></tp:taxon-name></italic> p. n. <bold>E</bold><italic><tp:taxon-name><tp:taxon-name-part taxon-name-part-type="genus" reg="Spinaxytes">S.</tp:taxon-name-part><tp:taxon-name-part taxon-name-part-type="species" reg="macaca">macaca</tp:taxon-name-part></tp:taxon-name></italic> sp. n. <bold>F</bold><italic><tp:taxon-name><tp:taxon-name-part taxon-name-part-type="genus" reg="Spinaxytes">S.</tp:taxon-name-part><tp:taxon-name-part taxon-name-part-type="species" reg="palmata">palmata</tp:taxon-name-part></tp:taxon-name></italic> sp. n. <bold>G</bold><italic><tp:taxon-name><tp:taxon-name-part taxon-name-part-type="genus" reg="Spinaxytes">S.</tp:taxon-name-part><tp:taxon-name-part taxon-name-part-type="species" reg="sutchariti">sutchariti</tp:taxon-name-part></tp:taxon-name></italic> sp. n. <bold>H</bold><italic><tp:taxon-name><tp:taxon-name-part taxon-name-part-type="genus" reg="Spinaxytes">S.</tp:taxon-name-part><tp:taxon-name-part taxon-name-part-type="species" reg="tortioverpa">tortioverpa</tp:taxon-name-part></tp:taxon-name></italic> sp. n. <bold>I</bold><italic><tp:taxon-name><tp:taxon-name-part taxon-name-part-type="genus" reg="Spinaxytes">S.</tp:taxon-name-part><tp:taxon-name-part taxon-name-part-type="species" reg="uncus">uncus</tp:taxon-name-part></tp:taxon-name></italic> sp. n.</p></caption><graphic xmlns:xlink="http://www.w3.org/1999/xlink" xlink:href="zookeys-797-019-g005.jpg" position="float" orientation="portrait" xlink:type="simple" id="oo_243401.jpg"/></fig><fig id="F6" position="float" orientation="portrait"><label>Figure 6.</label><caption><p>Photographs of live <italic><tp:taxon-name><tp:taxon-name-part taxon-name-part-type="genus" reg="Spinaxytes">Spinaxytes</tp:taxon-name-part><tp:taxon-name-part taxon-name-part-type="species" reg="biloba">biloba</tp:taxon-name-part></tp:taxon-name></italic> sp. n. and habitat <bold>A</bold> ♂ paratype, CUMZ-pxDGT00206 <bold>B</bold> ♀ paratype, CUMZ-pxDGT00206 <bold>C</bold> Habitat.</p></caption><graphic xmlns:xlink="http://www.w3.org/1999/xlink" xlink:href="zookeys-797-019-g006.jpg" position="float" orientation="portrait" xlink:type="simple" id="oo_243402.jpg"/></fig><fig id="F7" position="float" orientation="portrait"><label>Figure 7.</label><caption><p><italic><tp:taxon-name><tp:taxon-name-part taxon-name-part-type="genus" reg="Spinaxytes">Spinaxytes</tp:taxon-name-part><tp:taxon-name-part taxon-name-part-type="species" reg="biloba">biloba</tp:taxon-name-part></tp:taxon-name></italic> sp. n., ♂ paratype, CUMZ-pxDGT00206 <bold>A, B</bold> anterior body part <bold>C, D</bold> body rings 8–10 <bold>E, H, I</bold> posteriormost body rings and telson <bold>F, G</bold> sternal lobe between coxae 4 <bold>J</bold> legs 6–10.</p></caption><graphic xmlns:xlink="http://www.w3.org/1999/xlink" xlink:href="zookeys-797-019-g007.jpg" position="float" orientation="portrait" xlink:type="simple" id="oo_243403.jpg"/></fig><fig id="F8" position="float" orientation="portrait"><label>Figure 8.</label><caption><p><italic><tp:taxon-name><tp:taxon-name-part taxon-name-part-type="genus" reg="Spinaxytes">Spinaxytes</tp:taxon-name-part><tp:taxon-name-part taxon-name-part-type="species" reg="biloba">biloba</tp:taxon-name-part></tp:taxon-name></italic> sp. n., paratype, CUMZ-pxDGT00206 – right gonopod <bold>A</bold> lateral view <bold>B</bold> mesal view <bold>C</bold> ventral view (unlabelled arrowhead points to lobe on lamina lateralis) <bold>D</bold> mesodorsal view (arrowhead points to lobe at base of lamina medialis) <bold>E</bold> dorsal view <bold>F</bold> laterodorsal view.</p></caption><graphic xmlns:xlink="http://www.w3.org/1999/xlink" xlink:href="zookeys-797-019-g008.jpg" position="float" orientation="portrait" xlink:type="simple" id="oo_243404.jpg"/></fig></tp:treatment-sec><ref-list><ref id="B17"><mixed-citation xmlns:xlink="http://www.w3.org/1999/xlink" xlink:type="simple"><person-group><name name-style="western"><surname>Srisonchai</surname><given-names>R</given-names></name><name name-style="western"><surname>Enghoff</surname><given-names>H</given-names></name><name name-style="western"><surname>Likhitrakarn</surname><given-names>N</given-names></name><name name-style="western"><surname>Panha</surname><given-names>S</given-names></name></person-group> (<year>2018a</year>) <article-title>A revision of dragon millipedes I: genus <italic><tp:taxon-name><tp:taxon-name-part taxon-name-part-type="genus">Desmoxytes</tp:taxon-name-part></tp:taxon-name></italic> Chamberlin, 1923, with the description of eight new species (<tp:taxon-name><tp:taxon-name-part taxon-name-part-type="class">Diplopoda</tp:taxon-name-part></tp:taxon-name>, <tp:taxon-name><tp:taxon-name-part taxon-name-part-type="order">Polydesmida</tp:taxon-name-part></tp:taxon-name>, <tp:taxon-name><tp:taxon-name-part taxon-name-part-type="family">Paradoxosomatidae</tp:taxon-name-part></tp:taxon-name>).</article-title><source>ZooKeys</source><volume>761</volume>: <fpage>1</fpage>–<lpage>177</lpage>. <ext-link xlink:type="simple" ext-link-type="doi" xlink:href="10.3897/zookeys.761.24214">https://doi.org/10.3897/zookeys.761.24214</ext-link></mixed-citation></ref></ref-list></tp:taxon-treatment>
