# Supplementary material for: A revision of dragon millipedes IV: the new genus Spinaxytes, with the description of nine new species (Diplopoda, Polydesmida, Paradoxosomatidae)
Source: Zookeys. 2018 Nov 19;(797):19–69. doi: 10.3897/zookeys.797.29510 (PMC6255853; doi:10.3897/zookeys.797.29510)
Supplement: XML Treatment for Spinaxytes efefi [file zookeys.797.29510-treatment3.xml]

<!DOCTYPE tp:taxon-treatment
  PUBLIC "-//TaxonX//DTD Taxonomic Treatment Publishing DTD v0 20100105//EN" "tax-treatment-NSO.dtd">
<tp:taxon-treatment xmlns:tp="http://www.plazi.org/taxpub"><tp:treatment-meta><kwd-group><label>Taxon classification</label><kwd><named-content xmlns:xlink="http://www.w3.org/1999/xlink" content-type="kingdom">Animalia</named-content></kwd><kwd><named-content xmlns:xlink="http://www.w3.org/1999/xlink" content-type="order">Polydesmida</named-content></kwd><kwd><named-content xmlns:xlink="http://www.w3.org/1999/xlink" content-type="family">Paradoxosomatidae</named-content></kwd></kwd-group><mixed-citation publication-type="journal"><person-group><name><surname>Srisonchai</surname><given-names>Ruttapon</given-names></name><name><surname>Enghoff</surname><given-names>Henrik</given-names></name><name><surname>Likhitrakarn</surname><given-names>Natdanai</given-names></name><name><surname>Panha</surname><given-names>Somsak</given-names></name></person-group><article-title>A revision of dragon millipedes IV: the new genus <italic><tp:taxon-name><tp:taxon-name-part taxon-name-part-type="genus" reg="Spinaxytes">Spinaxytes</tp:taxon-name-part></tp:taxon-name></italic>, with the description of nine new species (<tp:taxon-name><tp:taxon-name-part taxon-name-part-type="class">Diplopoda</tp:taxon-name-part></tp:taxon-name>, <tp:taxon-name><tp:taxon-name-part taxon-name-part-type="order">Polydesmida</tp:taxon-name-part></tp:taxon-name>, <tp:taxon-name><tp:taxon-name-part taxon-name-part-type="family">Paradoxosomatidae</tp:taxon-name-part></tp:taxon-name>)</article-title><source>Zookeys</source><day>19</day><month>11</month><year>2018</year><volume>2018</volume><issue>797</issue><fpage>19</fpage><lpage>69</lpage><pub-id pub-id-type="doi">10.3897/zookeys.797.29510</pub-id></mixed-citation></tp:treatment-meta><tp:nomenclature><tp:taxon-name>
                        <tp:taxon-name-part taxon-name-part-type="genus" reg="Spinaxytes">Spinaxytes</tp:taxon-name-part>
                        <tp:taxon-name-part taxon-name-part-type="species" reg="efefi">efefi</tp:taxon-name-part>
                        <object-id xmlns:xlink="http://www.w3.org/1999/xlink" content-type="zoobank" xlink:type="simple">http://zoobank.org/935306A6-160D-4903-B3B4-BE046F963661</object-id>
                      </tp:taxon-name><tp:taxon-authority>Srisonchai, Enghoff &amp; Panha</tp:taxon-authority><tp:taxon-status xmlns:xlink="http://www.w3.org/1999/xlink" xlink:type="simple">sp. n.</tp:taxon-status><xref ref-type="fig" rid="F4">Figs 4D, E</xref><xref ref-type="fig" rid="F5">; 5B</xref><xref ref-type="fig" rid="F9">; 9</xref><xref ref-type="fig" rid="F10">, 10</xref><xref ref-type="fig" rid="F11">, 11</xref></tp:nomenclature><tp:treatment-sec sec-type="material" id="SECID0EMOAG"><title>Material examined.</title><p><bold>Holotype.</bold> ♂, MYANMAR, Tanintharyi Region, Myeik, 20 km northeast of Monoron, Lenya National Park, limestone mountain near Ngawun Chaung River, <named-content xmlns:xlink="http://www.w3.org/1999/xlink" content-type="dwc:verbatimCoordinates" xlink:type="simple"><named-content content-type="geo-json" specific-use="{&#34;type&#34;:&#34;Point&#34;,&#34;coordinates&#34;:[99.225000,11.672222]}" id="NCID0EXOAG" xlink:type="simple">11°40'20"N, 99°13'30"E</named-content></named-content>, ca. 64 m a.s.l., 9 Jun. 2015, FFI staff and ASRU members leg. (CUMZ-pxDGT00207). <bold>Paratypes.</bold> 20 ♂♂, 25 ♀♀, same data as for holotype (CUMZ-pxDGT00208); 1 ♂, 1 ♀, same data as for holotype (ZMUC00040250); 1 ♂, 1 ♀, same data as for holotype (ZMUM); 1 ♂, 1 ♀, same data as for holotype (NHMW9422); 1 ♂, 1 ♀, same data as for holotype (NHMUK).</p></tp:treatment-sec><tp:treatment-sec sec-type="etymology" id="SECID0E5OAG"><title>Etymology.</title><p>The name is an artificially constructed homophone (<italic><tp:taxon-name><tp:taxon-name-part taxon-name-part-type="genus" reg="Spinaxytes"/><tp:taxon-name-part taxon-name-part-type="species" reg="efefi">efefi</tp:taxon-name-part></tp:taxon-name></italic> = FFI) honouring FFI (Fauna and Flora International, Myanmar), an organization for biodiversity conservation; in recognition of their hard work to protect wildlife including invertebrates.</p></tp:treatment-sec><tp:treatment-sec sec-type="diagnosis" id="SECID0EOPAG"><title>Diagnosis.</title><p>Sternal lobe between male coxae 4 not bilobed and male femora without modification. Similar in this respect to <italic><tp:taxon-name><tp:taxon-name-part taxon-name-part-type="genus" reg="Spinaxytes">S.</tp:taxon-name-part><tp:taxon-name-part taxon-name-part-type="species" reg="hasta">hasta</tp:taxon-name-part></tp:taxon-name></italic> sp. n., but differs by having: collum with 5(4)+5(4) tubercles in anterior row, 2+2 tubercles in intermediate row and 3+3 tubercles in posterior row; metaterga 2–8 with 3+3 cones in anterior row and 3+3 cones in posterior row; metaterga 9–18 with 3+3 cones in anterior row and 4+4 cones in posterior row; metatergum 19 with 3+3 tubercles/cones in anterior row and 4+4 tubercles/cones in posterior row; postfemoral part of gonopod with a triangular process and a triangular ridge.</p></tp:treatment-sec><tp:treatment-sec sec-type="description" id="SECID0E6PAG"><title>Description.</title><p>SIZE. Length 26–30 mm (male), 30–32 mm (female); width of midbody metazona 2.1–2.2 mm (male), 2.7–2.9 mm (female). Width of collum = ring 2 = 3 = 4 &lt; head = 5–17, thereafter body gradually tapering towards telson.</p><p><bold><italic>Colour</italic></bold> (Figure <xref ref-type="fig" rid="F9">9A, B</xref>). Specimens in life with body brown/yellowish brown; paraterga yellow; antennae (except whitish distal part of antennomeres 7 and 8), head and prozona brown/blackish brown; collum, metaterga and surface below paraterga brown/yellowish brown; sterna, epiproct and legs brown; a few basal podomeres pale brown/whitish brown.</p><p><bold><italic>Antennae</italic></bold>. Reaching to body ring 9 or 10 (male) and 7 or 8 (female) when stretched dorsally.</p><p><bold><italic>Collum</italic></bold> (Figure <xref ref-type="fig" rid="F10">10A</xref>). With three transverse rows of setiferous tubercles, 5(4)+5(4) tubercles in anterior row, 2+2(1) tubercles in intermediate row and 3+3 tubercles in posterior row; with two inconspicuous setiferous notches at lateral margin; paraterga wing-like, quite short and small, tip obtuse, elevated at ca. 15°–25° (male) 10°–15° (female), directed caudolaterad.</p><p><bold><italic>Tegument</italic></bold>. Quite dull; collum, metaterga (posterior part) and surface below paraterga coarsely microgranulate; metaterga (anterior part) smooth.</p><p><bold><italic>Metaterga</italic></bold> (Figure <xref ref-type="fig" rid="F10">10A, C, E</xref>). With two transverse rows of setiferous cones; metaterga 2–8 with 3+3 cones in anterior row and 3+3 cones in posterior row; metaterga 9–19 with 3(4)+3(4) cones in anterior row and 4(5)+4(5) cones in posterior row; all cones subequal in length and size.</p><p><bold><italic>Paraterga</italic></bold> (Figure <xref ref-type="fig" rid="F10">10A–E, H</xref>). Very long; directed almost dorsad on body rings 2–16, elevated at ca. 65°–80° (male) 60°–70° (female); directed dorsocaudad on ring 17; directed increasingly caudad on body rings 18 and 19. Ozopore visible in lateral view.</p><p><bold><italic>Telson</italic></bold> (Figure <xref ref-type="fig" rid="F10">10E, H, I</xref>). Epiproct quite long; tip subtruncate; lateral setiferous tubercles conspicuous; apical tubercles inconspicuous. Hypoproct subsemicircular; caudal margin round (in some specimens angular), with conspicuous setiferous tubercles.</p><p><bold><italic>Sterna</italic></bold> (Figs <xref ref-type="fig" rid="F4">4D</xref>; <xref ref-type="fig" rid="F10">10F, G</xref>). Sternal lobe between male coxae 4 erect, subrectangular, very long; tips emarginate, in situ directed ventrad; posterior surface bearing one pore near tip.</p><p><bold><italic>Legs</italic></bold> (Figs <xref ref-type="fig" rid="F4">4E</xref>, <xref ref-type="fig" rid="F10">10J</xref>). Male femora without modification.</p><p><bold><italic>Gonopods</italic></bold> (Figs <xref ref-type="fig" rid="F5">5B</xref>, <xref ref-type="fig" rid="F11">11</xref>). Coxa subequal in length to femur. Prefemoral part ca. 2/3 as long as femur. Femur not enlarged distally, ventrally swollen in middle part. Postfemoral part broad; mesally with a long triangular process (directed mesoanteriad) and a long triangular ridge, between process and ridge with a wide furrow. Mesal sulcus and lateral sulcus wide. Solenophore bigger and longer than postfemoral part; basally very broad: lamina lateralis long and slender, curved, tip round: lamina medialis long and slender; with two ridges in middle portion; slightly attenuated near tip; tip in situ resting very close to solenomere, terminating in small spines. Solenomere flat, curving down; tip terminating in three sharp spines, directed mesoventrad.</p></tp:treatment-sec><tp:treatment-sec sec-type="distribution" id="SECID0EWTAG"><title>Distribution and habitat</title><p>(Figure <xref ref-type="fig" rid="F9">9C</xref>). Known only from the type locality. The specimens were found exclusively on rock walls or in caves. We have tried to find this species in other places near the type locality, but no further specimens have been collected. Given the finding only at the type locality, the new species is considered to be endemic to southern Myanmar.</p></tp:treatment-sec><tp:treatment-sec sec-type="remarks" id="SECID0EAUAG"><title>Remarks.</title><p>No variation was found. Body ring 19 of <italic><tp:taxon-name><tp:taxon-name-part taxon-name-part-type="genus" reg="Spinaxytes">S.</tp:taxon-name-part><tp:taxon-name-part taxon-name-part-type="species" reg="efefi">efefi</tp:taxon-name-part></tp:taxon-name></italic> sp. n. seems to be shorter than in other species, and the tip of paraterga on collum is obtuse whereas in other species (except <italic><tp:taxon-name><tp:taxon-name-part taxon-name-part-type="genus" reg="Spinaxytes">S.</tp:taxon-name-part><tp:taxon-name-part taxon-name-part-type="species" reg="biloba">biloba</tp:taxon-name-part></tp:taxon-name></italic> sp. n.) it is sharp.</p><fig id="F5" position="float" orientation="portrait"><label>Figure 5.</label><caption><p>Right gonopods of <italic><tp:taxon-name><tp:taxon-name-part taxon-name-part-type="genus" reg="Spinaxytes">Spinaxytes</tp:taxon-name-part></tp:taxon-name></italic> gen. n. (ventral view) <bold>A</bold><italic><tp:taxon-name><tp:taxon-name-part taxon-name-part-type="genus" reg="Spinaxytes">S.</tp:taxon-name-part><tp:taxon-name-part taxon-name-part-type="species" reg="biloba">biloba</tp:taxon-name-part></tp:taxon-name></italic> sp. n. <bold>B</bold><italic><tp:taxon-name><tp:taxon-name-part taxon-name-part-type="genus" reg="Spinaxytes">S.</tp:taxon-name-part><tp:taxon-name-part taxon-name-part-type="species" reg="efefi">efefi</tp:taxon-name-part></tp:taxon-name></italic> sp. n. <bold>C</bold><italic><tp:taxon-name><tp:taxon-name-part taxon-name-part-type="genus" reg="Spinaxytes">S.</tp:taxon-name-part><tp:taxon-name-part taxon-name-part-type="species" reg="hasta">hasta</tp:taxon-name-part></tp:taxon-name></italic> sp. n. <bold>D</bold><italic><tp:taxon-name><tp:taxon-name-part taxon-name-part-type="genus" reg="Spinaxytes">S.</tp:taxon-name-part><tp:taxon-name-part taxon-name-part-type="species" reg="krabiensis">krabiensis</tp:taxon-name-part></tp:taxon-name></italic> p. n. <bold>E</bold><italic><tp:taxon-name><tp:taxon-name-part taxon-name-part-type="genus" reg="Spinaxytes">S.</tp:taxon-name-part><tp:taxon-name-part taxon-name-part-type="species" reg="macaca">macaca</tp:taxon-name-part></tp:taxon-name></italic> sp. n. <bold>F</bold><italic><tp:taxon-name><tp:taxon-name-part taxon-name-part-type="genus" reg="Spinaxytes">S.</tp:taxon-name-part><tp:taxon-name-part taxon-name-part-type="species" reg="palmata">palmata</tp:taxon-name-part></tp:taxon-name></italic> sp. n. <bold>G</bold><italic><tp:taxon-name><tp:taxon-name-part taxon-name-part-type="genus" reg="Spinaxytes">S.</tp:taxon-name-part><tp:taxon-name-part taxon-name-part-type="species" reg="sutchariti">sutchariti</tp:taxon-name-part></tp:taxon-name></italic> sp. n. <bold>H</bold><italic><tp:taxon-name><tp:taxon-name-part taxon-name-part-type="genus" reg="Spinaxytes">S.</tp:taxon-name-part><tp:taxon-name-part taxon-name-part-type="species" reg="tortioverpa">tortioverpa</tp:taxon-name-part></tp:taxon-name></italic> sp. n. <bold>I</bold><italic><tp:taxon-name><tp:taxon-name-part taxon-name-part-type="genus" reg="Spinaxytes">S.</tp:taxon-name-part><tp:taxon-name-part taxon-name-part-type="species" reg="uncus">uncus</tp:taxon-name-part></tp:taxon-name></italic> sp. n.</p></caption><graphic xmlns:xlink="http://www.w3.org/1999/xlink" xlink:href="zookeys-797-019-g005.jpg" position="float" orientation="portrait" xlink:type="simple" id="oo_243401.jpg"/></fig><fig id="F6" position="float" orientation="portrait"><label>Figure 6.</label><caption><p>Photographs of live <italic><tp:taxon-name><tp:taxon-name-part taxon-name-part-type="genus" reg="Spinaxytes">Spinaxytes</tp:taxon-name-part><tp:taxon-name-part taxon-name-part-type="species" reg="biloba">biloba</tp:taxon-name-part></tp:taxon-name></italic> sp. n. and habitat <bold>A</bold> ♂ paratype, CUMZ-pxDGT00206 <bold>B</bold> ♀ paratype, CUMZ-pxDGT00206 <bold>C</bold> Habitat.</p></caption><graphic xmlns:xlink="http://www.w3.org/1999/xlink" xlink:href="zookeys-797-019-g006.jpg" position="float" orientation="portrait" xlink:type="simple" id="oo_243402.jpg"/></fig></tp:treatment-sec><tp:treatment-sec><!--Section generated to contain objects referenced in tp:taxon-treatment.--><fig id="F4" position="float" orientation="portrait"><label>Figure 4.</label><caption><p>Male femora and sternal lobe between male coxae 4 of <italic><tp:taxon-name><tp:taxon-name-part taxon-name-part-type="genus" reg="Spinaxytes">Spinaxytes</tp:taxon-name-part></tp:taxon-name></italic> gen. n. <bold>A–C</bold><italic><tp:taxon-name><tp:taxon-name-part taxon-name-part-type="genus" reg="Spinaxytes">S.</tp:taxon-name-part><tp:taxon-name-part taxon-name-part-type="species" reg="biloba">biloba</tp:taxon-name-part></tp:taxon-name></italic> sp. n. (<bold>A</bold> Sternal lobe <bold>B</bold> Femur 8 <bold>C</bold> Femur 9) <bold>D, E</bold><italic><tp:taxon-name><tp:taxon-name-part taxon-name-part-type="genus" reg="Spinaxytes">S.</tp:taxon-name-part><tp:taxon-name-part taxon-name-part-type="species" reg="efefi">efefi</tp:taxon-name-part></tp:taxon-name></italic> sp. n. (<bold>D</bold> Sternal lobe <bold>E</bold> Femur 5 or 6) <bold>F, G</bold><italic><tp:taxon-name><tp:taxon-name-part taxon-name-part-type="genus" reg="Spinaxytes">S.</tp:taxon-name-part><tp:taxon-name-part taxon-name-part-type="species" reg="hasta">hasta</tp:taxon-name-part></tp:taxon-name></italic> sp. n. (<bold>F</bold> Sternal lobe <bold>G</bold> Femur 5 or 6) <bold>H–J</bold><italic><tp:taxon-name><tp:taxon-name-part taxon-name-part-type="genus" reg="Spinaxytes">S.</tp:taxon-name-part><tp:taxon-name-part taxon-name-part-type="species" reg="krabiensis">krabiensis</tp:taxon-name-part></tp:taxon-name></italic> sp. n. (<bold>H</bold> Sternal lobe <bold>I</bold> Femur 6 <bold>J</bold> Femur 7) <bold>K–M</bold><italic><tp:taxon-name><tp:taxon-name-part taxon-name-part-type="genus" reg="Spinaxytes">S.</tp:taxon-name-part><tp:taxon-name-part taxon-name-part-type="species" reg="macaca">macaca</tp:taxon-name-part></tp:taxon-name></italic> sp. n. (<bold>K</bold> Sternal lobe <bold>L</bold> Femur 6 <bold>M</bold> Femur 7) <bold>N, O</bold><italic><tp:taxon-name><tp:taxon-name-part taxon-name-part-type="genus" reg="Spinaxytes">S.</tp:taxon-name-part><tp:taxon-name-part taxon-name-part-type="species" reg="palmata">palmata</tp:taxon-name-part></tp:taxon-name></italic> sp. n. (<bold>N</bold> Sternal lobe <bold>O</bold> Femur 5 or 6) <bold>P, Q</bold><italic><tp:taxon-name><tp:taxon-name-part taxon-name-part-type="genus" reg="Spinaxytes">S.</tp:taxon-name-part><tp:taxon-name-part taxon-name-part-type="species" reg="sutchariti">sutchariti</tp:taxon-name-part></tp:taxon-name></italic> sp. n. (<bold>P</bold> Sternal lobe <bold>Q</bold> Femur 5 or 6) <bold>R, S</bold><italic><tp:taxon-name><tp:taxon-name-part taxon-name-part-type="genus" reg="Spinaxytes">S.</tp:taxon-name-part><tp:taxon-name-part taxon-name-part-type="species" reg="tortioverpa">tortioverpa</tp:taxon-name-part></tp:taxon-name></italic> sp. n. (<bold>R</bold> Sternal lobe <bold>S</bold> Femur 5 or 6) <bold>T–V</bold><italic><tp:taxon-name><tp:taxon-name-part taxon-name-part-type="genus" reg="Spinaxytes">S.</tp:taxon-name-part><tp:taxon-name-part taxon-name-part-type="species" reg="uncus">uncus</tp:taxon-name-part></tp:taxon-name></italic> sp. n. (<bold>T</bold> Sternal lobe <bold>U</bold> Femur 6 <bold>V</bold> Femur 7).</p></caption><graphic xmlns:xlink="http://www.w3.org/1999/xlink" xlink:href="zookeys-797-019-g004.jpg" position="float" orientation="portrait" xlink:type="simple" id="oo_243400.jpg"/></fig><fig id="F9" position="float" orientation="portrait"><label>Figure 9.</label><caption><p>Photographs of live <italic><tp:taxon-name><tp:taxon-name-part taxon-name-part-type="genus" reg="Spinaxytes">Spinaxytes</tp:taxon-name-part><tp:taxon-name-part taxon-name-part-type="species" reg="efefi">efefi</tp:taxon-name-part></tp:taxon-name></italic> sp. n. and habitat <bold>A</bold> ♂ paratype, CUMZ-pxDGT00208 <bold>B</bold> ♀ paratype, CUMZ-pxDGT00208 <bold>C</bold> habitat.</p></caption><graphic xmlns:xlink="http://www.w3.org/1999/xlink" xlink:href="zookeys-797-019-g009.jpg" position="float" orientation="portrait" xlink:type="simple" id="oo_243405.jpg"/></fig><fig id="F10" position="float" orientation="portrait"><label>Figure 10.</label><caption><p><italic><tp:taxon-name><tp:taxon-name-part taxon-name-part-type="genus" reg="Spinaxytes">Spinaxytes</tp:taxon-name-part><tp:taxon-name-part taxon-name-part-type="species" reg="efefi">efefi</tp:taxon-name-part></tp:taxon-name></italic> sp. n., ♂ paratype, CUMZ-pxDGT00208 <bold>A, B</bold> anterior body part <bold>C, D</bold> body rings 9–11 <bold>E, H, I</bold> posteriormost body rings and telson <bold>F, G</bold> sternal lobe between coxae 4 <bold>J</bold> leg 6.</p></caption><graphic xmlns:xlink="http://www.w3.org/1999/xlink" xlink:href="zookeys-797-019-g010.jpg" position="float" orientation="portrait" xlink:type="simple" id="oo_243406.jpg"/></fig><fig id="F11" position="float" orientation="portrait"><label>Figure 11.</label><caption><p><italic><tp:taxon-name><tp:taxon-name-part taxon-name-part-type="genus" reg="Spinaxytes">Spinaxytes</tp:taxon-name-part><tp:taxon-name-part taxon-name-part-type="species" reg="efefi">efefi</tp:taxon-name-part></tp:taxon-name></italic> sp. n., paratype, CUMZ-pxDGT00208 – right gonopod <bold>A</bold> lateral view <bold>B</bold> mesal view <bold>C</bold> ventral view (unlabelled arrowhead points to a ridge on postfemoral part) <bold>D</bold> mesodorsal view (arrowhead points to a triangular process on postfemoral part) <bold>E</bold> dorsal view <bold>F</bold> laterodorsal view.</p></caption><graphic xmlns:xlink="http://www.w3.org/1999/xlink" xlink:href="zookeys-797-019-g011.jpg" position="float" orientation="portrait" xlink:type="simple" id="oo_243407.jpg"/></fig></tp:treatment-sec></tp:taxon-treatment>
