# Supplementary material for: A revision of dragon millipedes IV: the new genus Spinaxytes, with the description of nine new species (Diplopoda, Polydesmida, Paradoxosomatidae)
Source: Zookeys. 2018 Nov 19;(797):19–69. doi: 10.3897/zookeys.797.29510 (PMC6255853; doi:10.3897/zookeys.797.29510)
Supplement: XML Treatment for Spinaxytes hasta [file zookeys.797.29510-treatment4.xml]

<!DOCTYPE tp:taxon-treatment
  PUBLIC "-//TaxonX//DTD Taxonomic Treatment Publishing DTD v0 20100105//EN" "tax-treatment-NSO.dtd">
<tp:taxon-treatment xmlns:tp="http://www.plazi.org/taxpub"><tp:treatment-meta><kwd-group><label>Taxon classification</label><kwd><named-content xmlns:xlink="http://www.w3.org/1999/xlink" content-type="kingdom">Animalia</named-content></kwd><kwd><named-content xmlns:xlink="http://www.w3.org/1999/xlink" content-type="order">Polydesmida</named-content></kwd><kwd><named-content xmlns:xlink="http://www.w3.org/1999/xlink" content-type="family">Paradoxosomatidae</named-content></kwd></kwd-group><mixed-citation publication-type="journal"><person-group><name><surname>Srisonchai</surname><given-names>Ruttapon</given-names></name><name><surname>Enghoff</surname><given-names>Henrik</given-names></name><name><surname>Likhitrakarn</surname><given-names>Natdanai</given-names></name><name><surname>Panha</surname><given-names>Somsak</given-names></name></person-group><article-title>A revision of dragon millipedes IV: the new genus <italic><tp:taxon-name><tp:taxon-name-part taxon-name-part-type="genus" reg="Spinaxytes">Spinaxytes</tp:taxon-name-part></tp:taxon-name></italic>, with the description of nine new species (<tp:taxon-name><tp:taxon-name-part taxon-name-part-type="class">Diplopoda</tp:taxon-name-part></tp:taxon-name>, <tp:taxon-name><tp:taxon-name-part taxon-name-part-type="order">Polydesmida</tp:taxon-name-part></tp:taxon-name>, <tp:taxon-name><tp:taxon-name-part taxon-name-part-type="family">Paradoxosomatidae</tp:taxon-name-part></tp:taxon-name>)</article-title><source>Zookeys</source><day>19</day><month>11</month><year>2018</year><volume>2018</volume><issue>797</issue><fpage>19</fpage><lpage>69</lpage><pub-id pub-id-type="doi">10.3897/zookeys.797.29510</pub-id></mixed-citation></tp:treatment-meta><tp:nomenclature><tp:taxon-name>
                        <tp:taxon-name-part taxon-name-part-type="genus" reg="Spinaxytes">Spinaxytes</tp:taxon-name-part>
                        <tp:taxon-name-part taxon-name-part-type="species" reg="hasta">hasta</tp:taxon-name-part>
                        <object-id xmlns:xlink="http://www.w3.org/1999/xlink" content-type="zoobank" xlink:type="simple">http://zoobank.org/C9605402-C710-4E70-8A7B-9F41F4249C0E</object-id>
                      </tp:taxon-name><tp:taxon-authority>Srisonchai, Enghoff &amp; Panha</tp:taxon-authority><tp:taxon-status xmlns:xlink="http://www.w3.org/1999/xlink" xlink:type="simple">sp. n.</tp:taxon-status><xref ref-type="fig" rid="F4">Figs 4F, G</xref><xref ref-type="fig" rid="F5">; 5C</xref><xref ref-type="fig" rid="F12">; 12</xref><xref ref-type="fig" rid="F13">, 13</xref><xref ref-type="fig" rid="F14">, 14</xref></tp:nomenclature><tp:treatment-sec sec-type="material" id="SECID0EA3AG"><title>Material examined.</title><p><bold>Holotype.</bold> ♂, THAILAND, Chumphon Province, Thung Tako District, Khao Ma Ngaen, <named-content xmlns:xlink="http://www.w3.org/1999/xlink" content-type="dwc:verbatimCoordinates" xlink:type="simple"><named-content content-type="geo-json" specific-use="{&#34;type&#34;:&#34;Point&#34;,&#34;coordinates&#34;:[99.073611,10.090833]}" id="NCID0EL3AG" xlink:type="simple">10°05'27"N, 99°04'25"E</named-content></named-content>, ca. 28 m a.s.l., 23 Oct. 2016, ASRU members leg. (CUMZ-pxDGT00209). <bold>Paratypes.</bold> 5 ♂♂, 6 ♀♀, same data as for holotype (CUMZ-pxDGT00210); 1 ♂, 1 ♀, same data as for holotype (ZMUC00040251). <bold>Further specimens, not paratypes, all from THAILAND, Chumphon Province. Mueang Chumphon District</bold>: 8♂♂, 1 ♀, Wat Tham Sanook, <named-content xmlns:xlink="http://www.w3.org/1999/xlink" content-type="dwc:verbatimCoordinates" xlink:type="simple"><named-content content-type="geo-json" specific-use="{&#34;type&#34;:&#34;Point&#34;,&#34;coordinates&#34;:[99.074722,10.481111]}" id="NCID0EX3AG" xlink:type="simple">10°28'52"N, 99°04'29"E</named-content></named-content>, ca. 54 m a.s.l., 3 Jul. 2017, ASRU members leg. (CUMZ). <bold>Lang Suan District</bold>: 2 ♀♀, Wat Ratcha Burana School, <named-content xmlns:xlink="http://www.w3.org/1999/xlink" content-type="dwc:verbatimCoordinates" xlink:type="simple"><named-content content-type="geo-json" specific-use="{&#34;type&#34;:&#34;Point&#34;,&#34;coordinates&#34;:[99.040556,9.939167]}" id="NCID0EB4AG" xlink:type="simple">9°56'21"N, 99°02'26"E</named-content></named-content>, ca. 34 m a.s.l., 10 Sep. 2016, ASRU members leg. (CUMZ); 1 ♂, 5 ♀♀, Wat Tham Khao Kriap (Khao Kriap Cave), <named-content xmlns:xlink="http://www.w3.org/1999/xlink" content-type="dwc:verbatimCoordinates" xlink:type="simple"><named-content content-type="geo-json" specific-use="{&#34;type&#34;:&#34;Point&#34;,&#34;coordinates&#34;:[99.039444,9.818889]}" id="NCID0EJ4AG" xlink:type="simple">9°49'08"N, 99°02'22"E</named-content></named-content>, ca. 102 m a.s.l., 5 Jun. 2009, ASRU members leg. (CUMZ). <bold>Sawi District</bold>: 8 ♂♂, 3 ♀♀, Wat Nam Cha, <named-content xmlns:xlink="http://www.w3.org/1999/xlink" content-type="dwc:verbatimCoordinates" xlink:type="simple"><named-content content-type="geo-json" specific-use="{&#34;type&#34;:&#34;Point&#34;,&#34;coordinates&#34;:[99.032500,10.298333]}" id="NCID0ET4AG" xlink:type="simple">10°17'54"N, 99°01'57"E</named-content></named-content>, ca. 95 m a.s.l., 5 Jun. 2009, ASRU members leg. (CUMZ).</p></tp:treatment-sec><tp:treatment-sec sec-type="etymology" id="SECID0EY4AG"><title>Etymology.</title><p>The name is a Latin noun in apposition meaning spear, referring to the shape of the sternal lobe between male coxae 4 which is somewhat similar to a spear.</p></tp:treatment-sec><tp:treatment-sec sec-type="diagnosis" id="SECID0E44AG"><title>Diagnosis.</title><p>Sternal lobe between male coxae 4 not bilobed, not bifurcate; male femora without modification. Similar in this respect to <italic><tp:taxon-name><tp:taxon-name-part taxon-name-part-type="genus" reg="Spinaxytes">S.</tp:taxon-name-part><tp:taxon-name-part taxon-name-part-type="species" reg="efefi">efefi</tp:taxon-name-part></tp:taxon-name></italic> sp. n., but differs by having: collum with 4+4 tubercles in anterior row, 1+1 tubercles in intermediate row and 2+2 tubercles in posterior row; metaterga 2–8 with 2+2 cones in anterior row and 2+2 cones in posterior row; metaterga 9–18 with 2+2 cones in anterior row and 2+2 cones in posterior row; metatergum 19 with 2+2 tubercles/cones in anterior row and 2+2 tubercles/cones in posterior row; lamina medialis (lm) with a large lobe in middle part.</p></tp:treatment-sec><tp:treatment-sec sec-type="description" id="SECID0EO5AG"><title>Description.</title><p>SIZE. Length 23–33 mm (male), 26–33 mm (female); width of midbody metazona 1.7–2.2 mm (male), 2.1–2.8 mm (female). Width of collum = ring 2 = 3 = 4 &lt; head = 5–16, thereafter body gradually tapering towards telson.</p><p><bold><italic>Colour</italic></bold> (Figure <xref ref-type="fig" rid="F12">12A–C</xref>). Specimens in life with body black/brownish black; paraterga white/yellowish white/whitish yellow; antennae (except whitish distal part of antennomeres 7 and 8) and metaterga (posterior part) brown/brownish black; head and collum brown/blackish brown; prozona and metaterga (anterior part) black; surface below paraterga black/brownish black; sterna and epiproct brown; legs brown/pale brown; a few basal podomeres pale whitish brown.</p><p><bold><italic>Antennae</italic></bold> (Figure <xref ref-type="fig" rid="F13">13M</xref>). Reaching to body ring 9 or 10 (male) and 7 (female) when stretched dorsally.</p><p><bold><italic>Collum</italic></bold> (Figure <xref ref-type="fig" rid="F13">13A</xref>). With three transverse rows of setiferous tubercles, 4+4 tubercles in anterior row, 1(0)+1 tubercles in intermediate row and 2+2 tubercles in posterior row; with two inconspicuous setiferous notches at lateral margin; paraterga wing-like, quite short and broad, tip sharp, elevated at ca. 10°–15° (male) 10°–15° (female), directed caudolaterad.</p><p><bold><italic>Tegument</italic></bold>. Quite dull; collum, metaterga and surface below paraterga finely microgranulate.</p><p><bold><italic>Metaterga</italic></bold> (Figure <xref ref-type="fig" rid="F13">13A, C, E</xref>). With two transverse rows of setiferous tubercles/cones and spines; metaterga 2–8 with 2+2 tubercles/cones in anterior row and 2+2 spines in posterior row; metaterga 2–18 with 2+2 tubercles/cones in anterior row and 2+2 spines in posterior row; metatergum 19 with 2+2 tubercles in anterior row and 2+2 tubercles in posterior row; lateral spines of posterior row bigger and longer than mesal ones, gradually reduced in length and size on the following rings.</p><p><bold><italic>Paraterga</italic></bold> (Figure <xref ref-type="fig" rid="F13">13A–E, H</xref>). Very long; directed dorsolaterad on body rings 4–16, elevated at ca. 60°–70° (male) 50°–60° (female); directed caudolaterad on rings 2, 3 and 17; directed increasingly caudad on body rings 18 and 19. Ozopore visible in lateral view.</p><p><bold><italic>Telson</italic></bold> (Figure <xref ref-type="fig" rid="F13">13E, H, I</xref>). Epiproct long; tip subtruncate; lateral setiferous tubercles conspicuous (in some specimens inconspicuous); apical tubercles inconspicuous. Hypoproct subtrapeziform (in some specimens subsemicircular); caudal margin round (in some specimens angular), with inconspicuous setiferous tubercles.</p><p><bold><italic>Sterna</italic></bold> (Figs <xref ref-type="fig" rid="F4">4F</xref>; <xref ref-type="fig" rid="F13">13F, G</xref>). Sternal lobe between male coxae 4 coniform, long, spear-like; base stout; tips sharp, in situ directed almost ventrad; posterior surface bearing one pore.</p><p><bold><italic>Legs</italic></bold> (Figs <xref ref-type="fig" rid="F4">4G</xref>, <xref ref-type="fig" rid="F13">13J</xref>). Male femora without modification.</p><p><bold><italic>Gonopods</italic></bold> (Figs <xref ref-type="fig" rid="F5">5C</xref>, <xref ref-type="fig" rid="F14">14</xref>). Coxa shorter than femur. Prefemoral part ca. 2/3 as long as femur. Femur not enlarged distally, basally indented. Postfemoral part narrow. Mesal sulcus and lateral sulcus wide. Solenophore bigger and longer than postfemoral part: lamina lateralis broad and long, flattened laterally: lamina medialis long; base enlarged, slightly attenuated near the tip; middle part with a large lobe; tip a bit curving up, terminating in several small spines. Solenomere circular in transverse section, curving up, tip directed anteriad.</p></tp:treatment-sec><tp:treatment-sec sec-type="distribution" id="SECID0EJCBG"><title>Distribution and habitat</title><p>(Figure <xref ref-type="fig" rid="F12">12D</xref>). The specimens were found on rocks or walls with plants, and some were found in a small cave. <italic><tp:taxon-name><tp:taxon-name-part taxon-name-part-type="genus" reg="Spinaxytes">S.</tp:taxon-name-part><tp:taxon-name-part taxon-name-part-type="species" reg="hasta">hasta</tp:taxon-name-part></tp:taxon-name></italic> sp. n. is distributed only in Chumphon Province, and we regard the new species as endemic for the Thai fauna. At Wat Nam Cha the new species coexists with <italic><tp:taxon-name><tp:taxon-name-part taxon-name-part-type="genus" reg="Desmoxytes">Desmoxytes</tp:taxon-name-part><tp:taxon-name-part taxon-name-part-type="species" reg="cervina">cervina</tp:taxon-name-part></tp:taxon-name></italic>.</p></tp:treatment-sec><tp:treatment-sec sec-type="remarks" id="SECID0EJDBG"><title>Remarks.</title><p>There are some variations: the lateral setiferous tubercles of the epiproct are conspicuous in some specimens, inconspicuous in others; the hypoproct is subtrapeziform in some individuals, subsemicircular in others; the caudal margin of the hypoproct is rounded in some specimens, angular in others.</p><fig id="F7" position="float" orientation="portrait"><label>Figure 7.</label><caption><p><italic><tp:taxon-name><tp:taxon-name-part taxon-name-part-type="genus" reg="Spinaxytes">Spinaxytes</tp:taxon-name-part><tp:taxon-name-part taxon-name-part-type="species" reg="biloba">biloba</tp:taxon-name-part></tp:taxon-name></italic> sp. n., ♂ paratype, CUMZ-pxDGT00206 <bold>A, B</bold> anterior body part <bold>C, D</bold> body rings 8–10 <bold>E, H, I</bold> posteriormost body rings and telson <bold>F, G</bold> sternal lobe between coxae 4 <bold>J</bold> legs 6–10.</p></caption><graphic xmlns:xlink="http://www.w3.org/1999/xlink" xlink:href="zookeys-797-019-g007.jpg" position="float" orientation="portrait" xlink:type="simple" id="oo_243403.jpg"/></fig><fig id="F8" position="float" orientation="portrait"><label>Figure 8.</label><caption><p><italic><tp:taxon-name><tp:taxon-name-part taxon-name-part-type="genus" reg="Spinaxytes">Spinaxytes</tp:taxon-name-part><tp:taxon-name-part taxon-name-part-type="species" reg="biloba">biloba</tp:taxon-name-part></tp:taxon-name></italic> sp. n., paratype, CUMZ-pxDGT00206 – right gonopod <bold>A</bold> lateral view <bold>B</bold> mesal view <bold>C</bold> ventral view (unlabelled arrowhead points to lobe on lamina lateralis) <bold>D</bold> mesodorsal view (arrowhead points to lobe at base of lamina medialis) <bold>E</bold> dorsal view <bold>F</bold> laterodorsal view.</p></caption><graphic xmlns:xlink="http://www.w3.org/1999/xlink" xlink:href="zookeys-797-019-g008.jpg" position="float" orientation="portrait" xlink:type="simple" id="oo_243404.jpg"/></fig></tp:treatment-sec><tp:treatment-sec><!--Section generated to contain objects referenced in tp:taxon-treatment.--><fig id="F4" position="float" orientation="portrait"><label>Figure 4.</label><caption><p>Male femora and sternal lobe between male coxae 4 of <italic><tp:taxon-name><tp:taxon-name-part taxon-name-part-type="genus" reg="Spinaxytes">Spinaxytes</tp:taxon-name-part></tp:taxon-name></italic> gen. n. <bold>A–C</bold><italic><tp:taxon-name><tp:taxon-name-part taxon-name-part-type="genus" reg="Spinaxytes">S.</tp:taxon-name-part><tp:taxon-name-part taxon-name-part-type="species" reg="biloba">biloba</tp:taxon-name-part></tp:taxon-name></italic> sp. n. (<bold>A</bold> Sternal lobe <bold>B</bold> Femur 8 <bold>C</bold> Femur 9) <bold>D, E</bold><italic><tp:taxon-name><tp:taxon-name-part taxon-name-part-type="genus" reg="Spinaxytes">S.</tp:taxon-name-part><tp:taxon-name-part taxon-name-part-type="species" reg="efefi">efefi</tp:taxon-name-part></tp:taxon-name></italic> sp. n. (<bold>D</bold> Sternal lobe <bold>E</bold> Femur 5 or 6) <bold>F, G</bold><italic><tp:taxon-name><tp:taxon-name-part taxon-name-part-type="genus" reg="Spinaxytes">S.</tp:taxon-name-part><tp:taxon-name-part taxon-name-part-type="species" reg="hasta">hasta</tp:taxon-name-part></tp:taxon-name></italic> sp. n. (<bold>F</bold> Sternal lobe <bold>G</bold> Femur 5 or 6) <bold>H–J</bold><italic><tp:taxon-name><tp:taxon-name-part taxon-name-part-type="genus" reg="Spinaxytes">S.</tp:taxon-name-part><tp:taxon-name-part taxon-name-part-type="species" reg="krabiensis">krabiensis</tp:taxon-name-part></tp:taxon-name></italic> sp. n. (<bold>H</bold> Sternal lobe <bold>I</bold> Femur 6 <bold>J</bold> Femur 7) <bold>K–M</bold><italic><tp:taxon-name><tp:taxon-name-part taxon-name-part-type="genus" reg="Spinaxytes">S.</tp:taxon-name-part><tp:taxon-name-part taxon-name-part-type="species" reg="macaca">macaca</tp:taxon-name-part></tp:taxon-name></italic> sp. n. (<bold>K</bold> Sternal lobe <bold>L</bold> Femur 6 <bold>M</bold> Femur 7) <bold>N, O</bold><italic><tp:taxon-name><tp:taxon-name-part taxon-name-part-type="genus" reg="Spinaxytes">S.</tp:taxon-name-part><tp:taxon-name-part taxon-name-part-type="species" reg="palmata">palmata</tp:taxon-name-part></tp:taxon-name></italic> sp. n. (<bold>N</bold> Sternal lobe <bold>O</bold> Femur 5 or 6) <bold>P, Q</bold><italic><tp:taxon-name><tp:taxon-name-part taxon-name-part-type="genus" reg="Spinaxytes">S.</tp:taxon-name-part><tp:taxon-name-part taxon-name-part-type="species" reg="sutchariti">sutchariti</tp:taxon-name-part></tp:taxon-name></italic> sp. n. (<bold>P</bold> Sternal lobe <bold>Q</bold> Femur 5 or 6) <bold>R, S</bold><italic><tp:taxon-name><tp:taxon-name-part taxon-name-part-type="genus" reg="Spinaxytes">S.</tp:taxon-name-part><tp:taxon-name-part taxon-name-part-type="species" reg="tortioverpa">tortioverpa</tp:taxon-name-part></tp:taxon-name></italic> sp. n. (<bold>R</bold> Sternal lobe <bold>S</bold> Femur 5 or 6) <bold>T–V</bold><italic><tp:taxon-name><tp:taxon-name-part taxon-name-part-type="genus" reg="Spinaxytes">S.</tp:taxon-name-part><tp:taxon-name-part taxon-name-part-type="species" reg="uncus">uncus</tp:taxon-name-part></tp:taxon-name></italic> sp. n. (<bold>T</bold> Sternal lobe <bold>U</bold> Femur 6 <bold>V</bold> Femur 7).</p></caption><graphic xmlns:xlink="http://www.w3.org/1999/xlink" xlink:href="zookeys-797-019-g004.jpg" position="float" orientation="portrait" xlink:type="simple" id="oo_243400.jpg"/></fig><fig id="F5" position="float" orientation="portrait"><label>Figure 5.</label><caption><p>Right gonopods of <italic><tp:taxon-name><tp:taxon-name-part taxon-name-part-type="genus" reg="Spinaxytes">Spinaxytes</tp:taxon-name-part></tp:taxon-name></italic> gen. n. (ventral view) <bold>A</bold><italic><tp:taxon-name><tp:taxon-name-part taxon-name-part-type="genus" reg="Spinaxytes">S.</tp:taxon-name-part><tp:taxon-name-part taxon-name-part-type="species" reg="biloba">biloba</tp:taxon-name-part></tp:taxon-name></italic> sp. n. <bold>B</bold><italic><tp:taxon-name><tp:taxon-name-part taxon-name-part-type="genus" reg="Spinaxytes">S.</tp:taxon-name-part><tp:taxon-name-part taxon-name-part-type="species" reg="efefi">efefi</tp:taxon-name-part></tp:taxon-name></italic> sp. n. <bold>C</bold><italic><tp:taxon-name><tp:taxon-name-part taxon-name-part-type="genus" reg="Spinaxytes">S.</tp:taxon-name-part><tp:taxon-name-part taxon-name-part-type="species" reg="hasta">hasta</tp:taxon-name-part></tp:taxon-name></italic> sp. n. <bold>D</bold><italic><tp:taxon-name><tp:taxon-name-part taxon-name-part-type="genus" reg="Spinaxytes">S.</tp:taxon-name-part><tp:taxon-name-part taxon-name-part-type="species" reg="krabiensis">krabiensis</tp:taxon-name-part></tp:taxon-name></italic> p. n. <bold>E</bold><italic><tp:taxon-name><tp:taxon-name-part taxon-name-part-type="genus" reg="Spinaxytes">S.</tp:taxon-name-part><tp:taxon-name-part taxon-name-part-type="species" reg="macaca">macaca</tp:taxon-name-part></tp:taxon-name></italic> sp. n. <bold>F</bold><italic><tp:taxon-name><tp:taxon-name-part taxon-name-part-type="genus" reg="Spinaxytes">S.</tp:taxon-name-part><tp:taxon-name-part taxon-name-part-type="species" reg="palmata">palmata</tp:taxon-name-part></tp:taxon-name></italic> sp. n. <bold>G</bold><italic><tp:taxon-name><tp:taxon-name-part taxon-name-part-type="genus" reg="Spinaxytes">S.</tp:taxon-name-part><tp:taxon-name-part taxon-name-part-type="species" reg="sutchariti">sutchariti</tp:taxon-name-part></tp:taxon-name></italic> sp. n. <bold>H</bold><italic><tp:taxon-name><tp:taxon-name-part taxon-name-part-type="genus" reg="Spinaxytes">S.</tp:taxon-name-part><tp:taxon-name-part taxon-name-part-type="species" reg="tortioverpa">tortioverpa</tp:taxon-name-part></tp:taxon-name></italic> sp. n. <bold>I</bold><italic><tp:taxon-name><tp:taxon-name-part taxon-name-part-type="genus" reg="Spinaxytes">S.</tp:taxon-name-part><tp:taxon-name-part taxon-name-part-type="species" reg="uncus">uncus</tp:taxon-name-part></tp:taxon-name></italic> sp. n.</p></caption><graphic xmlns:xlink="http://www.w3.org/1999/xlink" xlink:href="zookeys-797-019-g005.jpg" position="float" orientation="portrait" xlink:type="simple" id="oo_243401.jpg"/></fig><fig id="F12" position="float" orientation="portrait"><label>Figure 12.</label><caption><p>Photographs of live <italic><tp:taxon-name><tp:taxon-name-part taxon-name-part-type="genus" reg="Spinaxytes">Spinaxytes</tp:taxon-name-part><tp:taxon-name-part taxon-name-part-type="species" reg="hasta">hasta</tp:taxon-name-part></tp:taxon-name></italic> sp. n. and habitat <bold>A</bold> ♂ paratype, CUMZ-pxDGT00210 <bold>B</bold> ♀ paratype, CUMZ-pxDGT00210 <bold>C</bold> mating couple <bold>D</bold> habitat.</p></caption><graphic xmlns:xlink="http://www.w3.org/1999/xlink" xlink:href="zookeys-797-019-g012.jpg" position="float" orientation="portrait" xlink:type="simple" id="oo_243408.jpg"/></fig><fig id="F13" position="float" orientation="portrait"><label>Figure 13.</label><caption><p><italic><tp:taxon-name><tp:taxon-name-part taxon-name-part-type="genus" reg="Spinaxytes">Spinaxytes</tp:taxon-name-part><tp:taxon-name-part taxon-name-part-type="species" reg="hasta">hasta</tp:taxon-name-part></tp:taxon-name></italic> sp. n., ♂ paratype, CUMZ-pxDGT00210 <bold>A, B</bold> anterior body part <bold>C, D</bold> body rings 8–10 <bold>E, H, I</bold> posteriormost body rings and telson <bold>F, G</bold> sternal lobe between coxae 4 <bold>J</bold> legs 3–7 <bold>K</bold> legs 1–3 <bold>L</bold> gonopods <bold>M</bold> left antenna <bold>N</bold> sculpture of body ring 10.</p></caption><graphic xmlns:xlink="http://www.w3.org/1999/xlink" xlink:href="zookeys-797-019-g013.jpg" position="float" orientation="portrait" xlink:type="simple" id="oo_243409.jpg"/></fig><fig id="F14" position="float" orientation="portrait"><label>Figure 14.</label><caption><p><italic><tp:taxon-name><tp:taxon-name-part taxon-name-part-type="genus" reg="Spinaxytes">Spinaxytes</tp:taxon-name-part><tp:taxon-name-part taxon-name-part-type="species" reg="hasta">hasta</tp:taxon-name-part></tp:taxon-name></italic> sp. n., paratype, CUMZ-pxDGT00210 – right gonopod <bold>A</bold> lateral view <bold>B</bold> mesal view <bold>C</bold> ventral view <bold>D</bold> mesodorsal view <bold>E</bold> dorsal view (arrowhead points to lobe on lamina medialis) <bold>F</bold> laterodorsal view.</p></caption><graphic xmlns:xlink="http://www.w3.org/1999/xlink" xlink:href="zookeys-797-019-g014.jpg" position="float" orientation="portrait" xlink:type="simple" id="oo_243410.jpg"/></fig></tp:treatment-sec></tp:taxon-treatment>
