# Supplementary material for: A revision of dragon millipedes IV: the new genus Spinaxytes, with the description of nine new species (Diplopoda, Polydesmida, Paradoxosomatidae)
Source: Zookeys. 2018 Nov 19;(797):19–69. doi: 10.3897/zookeys.797.29510 (PMC6255853; doi:10.3897/zookeys.797.29510)
Supplement: XML Treatment for Spinaxytes krabiensis [file zookeys.797.29510-treatment5.xml]

<!DOCTYPE tp:taxon-treatment
  PUBLIC "-//TaxonX//DTD Taxonomic Treatment Publishing DTD v0 20100105//EN" "tax-treatment-NSO.dtd">
<tp:taxon-treatment xmlns:tp="http://www.plazi.org/taxpub"><tp:treatment-meta><kwd-group><label>Taxon classification</label><kwd><named-content xmlns:xlink="http://www.w3.org/1999/xlink" content-type="kingdom">Animalia</named-content></kwd><kwd><named-content xmlns:xlink="http://www.w3.org/1999/xlink" content-type="order">Polydesmida</named-content></kwd><kwd><named-content xmlns:xlink="http://www.w3.org/1999/xlink" content-type="family">Paradoxosomatidae</named-content></kwd></kwd-group><mixed-citation publication-type="journal"><person-group><name><surname>Srisonchai</surname><given-names>Ruttapon</given-names></name><name><surname>Enghoff</surname><given-names>Henrik</given-names></name><name><surname>Likhitrakarn</surname><given-names>Natdanai</given-names></name><name><surname>Panha</surname><given-names>Somsak</given-names></name></person-group><article-title>A revision of dragon millipedes IV: the new genus <italic><tp:taxon-name><tp:taxon-name-part taxon-name-part-type="genus" reg="Spinaxytes">Spinaxytes</tp:taxon-name-part></tp:taxon-name></italic>, with the description of nine new species (<tp:taxon-name><tp:taxon-name-part taxon-name-part-type="class">Diplopoda</tp:taxon-name-part></tp:taxon-name>, <tp:taxon-name><tp:taxon-name-part taxon-name-part-type="order">Polydesmida</tp:taxon-name-part></tp:taxon-name>, <tp:taxon-name><tp:taxon-name-part taxon-name-part-type="family">Paradoxosomatidae</tp:taxon-name-part></tp:taxon-name>)</article-title><source>Zookeys</source><day>19</day><month>11</month><year>2018</year><volume>2018</volume><issue>797</issue><fpage>19</fpage><lpage>69</lpage><pub-id pub-id-type="doi">10.3897/zookeys.797.29510</pub-id></mixed-citation></tp:treatment-meta><tp:nomenclature><tp:taxon-name>
                        <tp:taxon-name-part taxon-name-part-type="genus" reg="Spinaxytes">Spinaxytes</tp:taxon-name-part>
                        <tp:taxon-name-part taxon-name-part-type="species" reg="krabiensis">krabiensis</tp:taxon-name-part>
                        <object-id xmlns:xlink="http://www.w3.org/1999/xlink" content-type="zoobank" xlink:type="simple">http://zoobank.org/DCB1E283-74DC-48F6-9876-FE1E70F8AB8A</object-id>
                      </tp:taxon-name><tp:taxon-authority>Srisonchai, Enghoff &amp; Panha</tp:taxon-authority><tp:taxon-status xmlns:xlink="http://www.w3.org/1999/xlink" xlink:type="simple">sp. n.</tp:taxon-status><xref ref-type="fig" rid="F3">Figs 3</xref><xref ref-type="fig" rid="F4">; 4H–J</xref><xref ref-type="fig" rid="F5">; 5D</xref><xref ref-type="fig" rid="F15">; 15</xref><xref ref-type="fig" rid="F16">, 16</xref><xref ref-type="fig" rid="F17">, 17</xref></tp:nomenclature><tp:treatment-sec sec-type="material" id="SECID0EVHBG"><title>Material examined.</title><p><bold>Holotype.</bold> ♂, THAILAND, Krabi Province, Mueang Krabi District, Wat Tham Sue (Tiger Cave), valley behind Tiger Cave, <named-content xmlns:xlink="http://www.w3.org/1999/xlink" content-type="dwc:verbatimCoordinates" xlink:type="simple"><named-content content-type="geo-json" specific-use="{&#34;type&#34;:&#34;Point&#34;,&#34;coordinates&#34;:[98.923889,8.127222]}" id="NCID0EAIBG" xlink:type="simple">8°07'38"N, 98°55'26"E</named-content></named-content>, ca. 87 m a.s.l., 9 Jul. 2017, ASRU members leg. (CUMZ-pxDGT00211). <bold>Paratypes.</bold> 5 ♂♂, 9 ♀♀, 1 juvenile, same data as for holotype (CUMZ-pxDGT00212); 1 ♂, 1 ♀, same data as for holotype (ZMUC00040252). <bold>Further specimens, not paratypes, all from THAILAND, Krabi Province. Ao Luek District</bold>: 2 ♂♂, 1 ♀, Than Bok Khorani, <named-content xmlns:xlink="http://www.w3.org/1999/xlink" content-type="dwc:verbatimCoordinates" xlink:type="simple"><named-content content-type="geo-json" specific-use="{&#34;type&#34;:&#34;Point&#34;,&#34;coordinates&#34;:[98.735278,8.391111]}" id="NCID0EMIBG" xlink:type="simple">8°23'28"N, 98°44'07"E</named-content></named-content>, ca. 46 m a.s.l., 14 Jan. 2013, ASRU members leg. (CUMZ); 5 ♂♂, 1 ♀, Than Bok Khorani, <named-content xmlns:xlink="http://www.w3.org/1999/xlink" content-type="dwc:verbatimCoordinates" xlink:type="simple"><named-content content-type="geo-json" specific-use="{&#34;type&#34;:&#34;Point&#34;,&#34;coordinates&#34;:[98.735278,8.391111]}" id="NCID0EUIBG" xlink:type="simple">8°23'28"N, 98°44'07"E</named-content></named-content>, ca. 46 m a.s.l., 23 Aug. 2014, ASRU members leg. (CUMZ); 12 ♂♂, 7 ♀♀, 1 juvenile, Than Bok Khorani, <named-content xmlns:xlink="http://www.w3.org/1999/xlink" content-type="dwc:verbatimCoordinates" xlink:type="simple"><named-content content-type="geo-json" specific-use="{&#34;type&#34;:&#34;Point&#34;,&#34;coordinates&#34;:[98.735278,8.391111]}" id="NCID0E3IBG" xlink:type="simple">8°23'28"N, 98°44'07"E</named-content></named-content>, ca. 46 m a.s.l., 30 Aug. 2015, ASRU members leg. (CUMZ); 3 ♂♂, Than Bok Khorani, <named-content xmlns:xlink="http://www.w3.org/1999/xlink" content-type="dwc:verbatimCoordinates" xlink:type="simple"><named-content content-type="geo-json" specific-use="{&#34;type&#34;:&#34;Point&#34;,&#34;coordinates&#34;:[98.735278,8.391111]}" id="NCID0EEJBG" xlink:type="simple">8°23'28"N, 98°44'07"E</named-content></named-content>, ca. 46 m a.s.l., Jan. 2016, ASRU members leg. (CUMZ); 1 ♂, 5 ♀♀, P.N. Mountain Resort, <named-content xmlns:xlink="http://www.w3.org/1999/xlink" content-type="dwc:verbatimCoordinates" xlink:type="simple"><named-content content-type="geo-json" specific-use="{&#34;type&#34;:&#34;Point&#34;,&#34;coordinates&#34;:[98.738333,8.402500]}" id="NCID0EMJBG" xlink:type="simple">8°24'09"N, 98°44'18"E</named-content></named-content>, ca. 46 m a.s.l., 30 Aug. 2015, ASRU members leg. (CUMZ); 1 ♂, 1 broken ♂, Tham Sa Yuan Thong (Sa Yuan Thong Cave), <named-content xmlns:xlink="http://www.w3.org/1999/xlink" content-type="dwc:verbatimCoordinates" xlink:type="simple"><named-content content-type="geo-json" specific-use="{&#34;type&#34;:&#34;Point&#34;,&#34;coordinates&#34;:[98.771389,8.391389]}" id="NCID0EUJBG" xlink:type="simple">8°23'29"N, 98°46'17"E</named-content></named-content>, ca. 7 m a.s.l., 9 Oct. 2006, ASRU members leg. (CUMZ). <bold>Muaeng Krabi District</bold>: 1 broken ♂, Wat Tham Sue (Tiger Cave), valley behind Tiger Cave, <named-content xmlns:xlink="http://www.w3.org/1999/xlink" content-type="dwc:verbatimCoordinates" xlink:type="simple"><named-content content-type="geo-json" specific-use="{&#34;type&#34;:&#34;Point&#34;,&#34;coordinates&#34;:[98.923889,8.127222]}" id="NCID0E5JBG" xlink:type="simple">8°07'38"N, 98°55'26"E</named-content></named-content>, ca. 87 m a.s.l., 25 Oct. 2007, ASRU members leg. (CUMZ); 1 broken ♂, 1 ♀, Wat Tham Sue (Tiger Cave), valley behind Tiger Cave, <named-content xmlns:xlink="http://www.w3.org/1999/xlink" content-type="dwc:verbatimCoordinates" xlink:type="simple"><named-content content-type="geo-json" specific-use="{&#34;type&#34;:&#34;Point&#34;,&#34;coordinates&#34;:[98.923889,8.127222]}" id="NCID0EGKBG" xlink:type="simple">8°07'38"N, 98°55'26"E</named-content></named-content>, ca. 87 m a.s.l., 7 Oct. 2009, ASRU members leg. (CUMZ); 1 ♂, Wat Tham Sue (Tiger Cave), valley behind Tiger Cave, <named-content xmlns:xlink="http://www.w3.org/1999/xlink" content-type="dwc:verbatimCoordinates" xlink:type="simple"><named-content content-type="geo-json" specific-use="{&#34;type&#34;:&#34;Point&#34;,&#34;coordinates&#34;:[98.923889,8.127222]}" id="NCID0EOKBG" xlink:type="simple">8°07'38"N, 98°55'26"E</named-content></named-content>, ca. 87 m a.s.l., 24 Aug. 2014, ASRU members leg. (CUMZ); 1 ♀, Wat Tham Sue (Tiger Cave), valley behind Tiger Cave, <named-content xmlns:xlink="http://www.w3.org/1999/xlink" content-type="dwc:verbatimCoordinates" xlink:type="simple"><named-content content-type="geo-json" specific-use="{&#34;type&#34;:&#34;Point&#34;,&#34;coordinates&#34;:[98.923889,8.127222]}" id="NCID0EWKBG" xlink:type="simple">8°07'38"N, 98°55'26"E</named-content></named-content>, ca. 87 m a.s.l., 30 Aug. 2015, P. Pimvichai, P. Prasankok and N. Natarat leg. (CUMZ); 2 ♂♂, 1 ♀, 1 broken ♀, Wat Tham Sue (Tiger Cave), valley behind Tiger Cave, <named-content xmlns:xlink="http://www.w3.org/1999/xlink" content-type="dwc:verbatimCoordinates" xlink:type="simple"><named-content content-type="geo-json" specific-use="{&#34;type&#34;:&#34;Point&#34;,&#34;coordinates&#34;:[98.923889,8.127222]}" id="NCID0E5KBG" xlink:type="simple">8°07'38"N, 98°55'26"E</named-content></named-content>, ca. 87 m a.s.l., 25 Jul. 2017, ASRU members leg. (CUMZ).</p></tp:treatment-sec><tp:treatment-sec sec-type="etymology" id="SECID0EDLBG"><title>Etymology.</title><p>The new species is named after the province where the type locality lies.</p></tp:treatment-sec><tp:treatment-sec sec-type="diagnosis" id="SECID0EILBG"><title>Diagnosis.</title><p>Male femora 6 and 7 humped distally. Similar in this respect to <italic><tp:taxon-name><tp:taxon-name-part taxon-name-part-type="genus" reg="Spinaxytes">S.</tp:taxon-name-part><tp:taxon-name-part taxon-name-part-type="species" reg="macaca">macaca</tp:taxon-name-part></tp:taxon-name></italic> sp. n., but differs by having: paraterga orange, longer; male femora 6 smaller; tip of lamina lateralis round, not protuding as digitiform; tip of lamina medialis terminating in two lobes.</p></tp:treatment-sec><tp:treatment-sec sec-type="description" id="SECID0EZLBG"><title>Description.</title><p>SIZE. Length 28–31 mm (male), 30–33 mm (female); width of midbody metazona 1.8–2.0 mm (male), 2.2–2.5 mm (female). Width of rings 2 = 3 = 4 &lt; collum &lt; head = 5–16, thereafter body gradually tapering towards telson.</p><p><bold><italic>Colour</italic></bold> (Figure <xref ref-type="fig" rid="F15">15A–D</xref>). Specimens in life with body black/brownish black; paraterga orange; head, antennae (except whitish distal part of antennomeres 7 and 8), collum, prozona and epiproct black; metaterga and surface below paraterga black/brownish black; sterna brown; legs brown/blackish brown; a few basal podomeres whitish brown.</p><p><bold><italic>Antennae</italic></bold> (Figure <xref ref-type="fig" rid="F16">16M</xref>). Reaching to body ring 8 (male) and 6 (female) when stretched dorsally.</p><p><bold><italic>Collum</italic></bold> (Figure <xref ref-type="fig" rid="F16">16A</xref>). With three transverse rows of setiferous tubercles/cones, 4+4 in anterior row, 1+1 in intermediate row and 2+2 in posterior row; with one conspicuous setiferous notch at lateral margin; paraterga spiniform, long, tip sharp, elevated at ca. 20°–30° in both male and female, directed caudolaterad.</p><p><bold><italic>Tegument</italic></bold>. Quite shining; collum coarsely microgranulate; metaterga and surface below paraterga smooth.</p><p><bold><italic>Metaterga</italic></bold> (Figure <xref ref-type="fig" rid="F16">16A, C, E</xref>). With two transverse rows of setiferous tubercles and setiferous cones/spines; metaterga 2–7 with 2+2 tubercles in anterior row and 2+2 spines in posterior row; 8–19 with 2+2 tubercles in anterior row and 2+2 cones in posterior row; lateral cones/spines of posterior row bigger and longer than mesal ones, gradually reduced in size and length on the following rings.</p><p><bold><italic>Paraterga</italic></bold> (Figure <xref ref-type="fig" rid="F16">16A–E, H</xref>). Extremely long; directed dorsolaterad on body rings 2–16, elevated at ca. 45°–60° (male) 40°–50° (female), directed dorsocaudad on ring 17, directed increasingly caudad on body rings 18 and 19. Ozopore visible in subdorsal view.</p><p><bold><italic>Telson</italic></bold> (Figure <xref ref-type="fig" rid="F16">16E, H, I</xref>). Epiproct long; tip subtruncate; lateral setiferous tubercles mostly inconspicuous (in some specimens conspicuous); apical tubercles inconspicuous. Hypoproct subtrapeziform; caudal margin round, with inconspicuous setiferous tubercles.</p><p><bold><italic>Sterna</italic></bold> (Figs <xref ref-type="fig" rid="F4">4H</xref>; <xref ref-type="fig" rid="F16">16F, G</xref>). Sternal lobe between male coxae 4 bifurcate, long; tips sharp, in situ directed ventroanteriad; posterior surface bearing one pore.</p><p><bold><italic>Legs</italic></bold> (Figs <xref ref-type="fig" rid="F4">4I, J</xref>; <xref ref-type="fig" rid="F16">16J</xref>). Male femora 6 a bit humped; male femora 7 strongly humped.</p><p><bold><italic>Gonopods</italic></bold> (Figs <xref ref-type="fig" rid="F3">3</xref>, <xref ref-type="fig" rid="F5">5D</xref>, <xref ref-type="fig" rid="F17">17</xref>). Coxa subequal in length to femur. Prefemoral part ca. half as long as femur. Femur obviously enlarged distally. Postfemoral part narrow. Mesal sulcus and lateral sulcus wide. Solenophore bigger than postfemoral part: lamina lateralis small, compact, tip round: lamina medialis long; basally enlarged and slightly attenuated near the tip; tip a bit curved, terminating in two lobes. Solenomere curved and twisted, compressed in transverse section, tip directed lateroposteriad.</p></tp:treatment-sec><tp:treatment-sec sec-type="distribution" id="SECID0EYPBG"><title>Distribution and habitat</title><p>(Figure <xref ref-type="fig" rid="F15">15E</xref>). <italic><tp:taxon-name><tp:taxon-name-part taxon-name-part-type="genus" reg="Spinaxytes">S.</tp:taxon-name-part><tp:taxon-name-part taxon-name-part-type="species" reg="krabiensis">krabiensis</tp:taxon-name-part></tp:taxon-name></italic> sp. n. inhabits Krabi Province. Considering its narrow distribution, we regard this species as endemic for the Thai fauna. It is syntopic with <italic><tp:taxon-name><tp:taxon-name-part taxon-name-part-type="genus" reg="Desmoxytes">Desmoxytes</tp:taxon-name-part><tp:taxon-name-part taxon-name-part-type="species" reg="delfae">delfae</tp:taxon-name-part></tp:taxon-name></italic> (Jeekel, 1964), <italic><tp:taxon-name><tp:taxon-name-part taxon-name-part-type="genus" reg="Desmoxytes">Desmoxytes</tp:taxon-name-part><tp:taxon-name-part taxon-name-part-type="species" reg="cervina">cervina</tp:taxon-name-part></tp:taxon-name></italic> and <italic><tp:taxon-name><tp:taxon-name-part taxon-name-part-type="genus" reg="Gigaxytes">Gigaxytes</tp:taxon-name-part><tp:taxon-name-part taxon-name-part-type="species" reg="gigas">gigas</tp:taxon-name-part></tp:taxon-name></italic> (Golovatch &amp; Enghoff, 1994), which were collected from the same location (Than Bok Khorani and Wat Tham Sue (Tiger Cave)), but the new species was encountered living on rock walls or in small caves while the others were usually found on leaf litter or on tree branches.</p></tp:treatment-sec><tp:treatment-sec sec-type="remarks" id="SECID0EORBG"><title>Remarks.</title><p>We found variations in the lateral setiferous tubercles of the epiproct: conspicuous in some specimens, inconspicuous in others.</p><fig id="F9" position="float" orientation="portrait"><label>Figure 9.</label><caption><p>Photographs of live <italic><tp:taxon-name><tp:taxon-name-part taxon-name-part-type="genus" reg="Spinaxytes">Spinaxytes</tp:taxon-name-part><tp:taxon-name-part taxon-name-part-type="species" reg="efefi">efefi</tp:taxon-name-part></tp:taxon-name></italic> sp. n. and habitat <bold>A</bold> ♂ paratype, CUMZ-pxDGT00208 <bold>B</bold> ♀ paratype, CUMZ-pxDGT00208 <bold>C</bold> habitat.</p></caption><graphic xmlns:xlink="http://www.w3.org/1999/xlink" xlink:href="zookeys-797-019-g009.jpg" position="float" orientation="portrait" xlink:type="simple" id="oo_243405.jpg"/></fig><fig id="F10" position="float" orientation="portrait"><label>Figure 10.</label><caption><p><italic><tp:taxon-name><tp:taxon-name-part taxon-name-part-type="genus" reg="Spinaxytes">Spinaxytes</tp:taxon-name-part><tp:taxon-name-part taxon-name-part-type="species" reg="efefi">efefi</tp:taxon-name-part></tp:taxon-name></italic> sp. n., ♂ paratype, CUMZ-pxDGT00208 <bold>A, B</bold> anterior body part <bold>C, D</bold> body rings 9–11 <bold>E, H, I</bold> posteriormost body rings and telson <bold>F, G</bold> sternal lobe between coxae 4 <bold>J</bold> leg 6.</p></caption><graphic xmlns:xlink="http://www.w3.org/1999/xlink" xlink:href="zookeys-797-019-g010.jpg" position="float" orientation="portrait" xlink:type="simple" id="oo_243406.jpg"/></fig></tp:treatment-sec><tp:treatment-sec><!--Section generated to contain objects referenced in tp:taxon-treatment.--><fig id="F3" position="float" orientation="portrait"><label>Figure 3.</label><caption><p>SEM images of right gonopod of <italic><tp:taxon-name><tp:taxon-name-part taxon-name-part-type="genus" reg="Spinaxytes">Spinaxytes</tp:taxon-name-part></tp:taxon-name></italic> gen. n. (<italic><tp:taxon-name><tp:taxon-name-part taxon-name-part-type="genus" reg="Spinaxytes">Spinaxytes</tp:taxon-name-part><tp:taxon-name-part taxon-name-part-type="species" reg="krabiensis">krabiensis</tp:taxon-name-part></tp:taxon-name></italic> sp. n., ♂ paratype, CUMZ-pxDGT00212) <bold>A</bold> lateral view <bold>B</bold> mesal view <bold>C</bold> dorsal view <bold>D</bold> ventral view. Key: red = lamina medialis (lm), yellow = solenomere (sl), green = lamina lateralis (ll), purple = seminal groove (sg).</p></caption><graphic xmlns:xlink="http://www.w3.org/1999/xlink" xlink:href="zookeys-797-019-g003.jpg" position="float" orientation="portrait" xlink:type="simple" id="oo_243399.jpg"/></fig><fig id="F4" position="float" orientation="portrait"><label>Figure 4.</label><caption><p>Male femora and sternal lobe between male coxae 4 of <italic><tp:taxon-name><tp:taxon-name-part taxon-name-part-type="genus" reg="Spinaxytes">Spinaxytes</tp:taxon-name-part></tp:taxon-name></italic> gen. n. <bold>A–C</bold><italic><tp:taxon-name><tp:taxon-name-part taxon-name-part-type="genus" reg="Spinaxytes">S.</tp:taxon-name-part><tp:taxon-name-part taxon-name-part-type="species" reg="biloba">biloba</tp:taxon-name-part></tp:taxon-name></italic> sp. n. (<bold>A</bold> Sternal lobe <bold>B</bold> Femur 8 <bold>C</bold> Femur 9) <bold>D, E</bold><italic><tp:taxon-name><tp:taxon-name-part taxon-name-part-type="genus" reg="Spinaxytes">S.</tp:taxon-name-part><tp:taxon-name-part taxon-name-part-type="species" reg="efefi">efefi</tp:taxon-name-part></tp:taxon-name></italic> sp. n. (<bold>D</bold> Sternal lobe <bold>E</bold> Femur 5 or 6) <bold>F, G</bold><italic><tp:taxon-name><tp:taxon-name-part taxon-name-part-type="genus" reg="Spinaxytes">S.</tp:taxon-name-part><tp:taxon-name-part taxon-name-part-type="species" reg="hasta">hasta</tp:taxon-name-part></tp:taxon-name></italic> sp. n. (<bold>F</bold> Sternal lobe <bold>G</bold> Femur 5 or 6) <bold>H–J</bold><italic><tp:taxon-name><tp:taxon-name-part taxon-name-part-type="genus" reg="Spinaxytes">S.</tp:taxon-name-part><tp:taxon-name-part taxon-name-part-type="species" reg="krabiensis">krabiensis</tp:taxon-name-part></tp:taxon-name></italic> sp. n. (<bold>H</bold> Sternal lobe <bold>I</bold> Femur 6 <bold>J</bold> Femur 7) <bold>K–M</bold><italic><tp:taxon-name><tp:taxon-name-part taxon-name-part-type="genus" reg="Spinaxytes">S.</tp:taxon-name-part><tp:taxon-name-part taxon-name-part-type="species" reg="macaca">macaca</tp:taxon-name-part></tp:taxon-name></italic> sp. n. (<bold>K</bold> Sternal lobe <bold>L</bold> Femur 6 <bold>M</bold> Femur 7) <bold>N, O</bold><italic><tp:taxon-name><tp:taxon-name-part taxon-name-part-type="genus" reg="Spinaxytes">S.</tp:taxon-name-part><tp:taxon-name-part taxon-name-part-type="species" reg="palmata">palmata</tp:taxon-name-part></tp:taxon-name></italic> sp. n. (<bold>N</bold> Sternal lobe <bold>O</bold> Femur 5 or 6) <bold>P, Q</bold><italic><tp:taxon-name><tp:taxon-name-part taxon-name-part-type="genus" reg="Spinaxytes">S.</tp:taxon-name-part><tp:taxon-name-part taxon-name-part-type="species" reg="sutchariti">sutchariti</tp:taxon-name-part></tp:taxon-name></italic> sp. n. (<bold>P</bold> Sternal lobe <bold>Q</bold> Femur 5 or 6) <bold>R, S</bold><italic><tp:taxon-name><tp:taxon-name-part taxon-name-part-type="genus" reg="Spinaxytes">S.</tp:taxon-name-part><tp:taxon-name-part taxon-name-part-type="species" reg="tortioverpa">tortioverpa</tp:taxon-name-part></tp:taxon-name></italic> sp. n. (<bold>R</bold> Sternal lobe <bold>S</bold> Femur 5 or 6) <bold>T–V</bold><italic><tp:taxon-name><tp:taxon-name-part taxon-name-part-type="genus" reg="Spinaxytes">S.</tp:taxon-name-part><tp:taxon-name-part taxon-name-part-type="species" reg="uncus">uncus</tp:taxon-name-part></tp:taxon-name></italic> sp. n. (<bold>T</bold> Sternal lobe <bold>U</bold> Femur 6 <bold>V</bold> Femur 7).</p></caption><graphic xmlns:xlink="http://www.w3.org/1999/xlink" xlink:href="zookeys-797-019-g004.jpg" position="float" orientation="portrait" xlink:type="simple" id="oo_243400.jpg"/></fig><fig id="F5" position="float" orientation="portrait"><label>Figure 5.</label><caption><p>Right gonopods of <italic><tp:taxon-name><tp:taxon-name-part taxon-name-part-type="genus" reg="Spinaxytes">Spinaxytes</tp:taxon-name-part></tp:taxon-name></italic> gen. n. (ventral view) <bold>A</bold><italic><tp:taxon-name><tp:taxon-name-part taxon-name-part-type="genus" reg="Spinaxytes">S.</tp:taxon-name-part><tp:taxon-name-part taxon-name-part-type="species" reg="biloba">biloba</tp:taxon-name-part></tp:taxon-name></italic> sp. n. <bold>B</bold><italic><tp:taxon-name><tp:taxon-name-part taxon-name-part-type="genus" reg="Spinaxytes">S.</tp:taxon-name-part><tp:taxon-name-part taxon-name-part-type="species" reg="efefi">efefi</tp:taxon-name-part></tp:taxon-name></italic> sp. n. <bold>C</bold><italic><tp:taxon-name><tp:taxon-name-part taxon-name-part-type="genus" reg="Spinaxytes">S.</tp:taxon-name-part><tp:taxon-name-part taxon-name-part-type="species" reg="hasta">hasta</tp:taxon-name-part></tp:taxon-name></italic> sp. n. <bold>D</bold><italic><tp:taxon-name><tp:taxon-name-part taxon-name-part-type="genus" reg="Spinaxytes">S.</tp:taxon-name-part><tp:taxon-name-part taxon-name-part-type="species" reg="krabiensis">krabiensis</tp:taxon-name-part></tp:taxon-name></italic> p. n. <bold>E</bold><italic><tp:taxon-name><tp:taxon-name-part taxon-name-part-type="genus" reg="Spinaxytes">S.</tp:taxon-name-part><tp:taxon-name-part taxon-name-part-type="species" reg="macaca">macaca</tp:taxon-name-part></tp:taxon-name></italic> sp. n. <bold>F</bold><italic><tp:taxon-name><tp:taxon-name-part taxon-name-part-type="genus" reg="Spinaxytes">S.</tp:taxon-name-part><tp:taxon-name-part taxon-name-part-type="species" reg="palmata">palmata</tp:taxon-name-part></tp:taxon-name></italic> sp. n. <bold>G</bold><italic><tp:taxon-name><tp:taxon-name-part taxon-name-part-type="genus" reg="Spinaxytes">S.</tp:taxon-name-part><tp:taxon-name-part taxon-name-part-type="species" reg="sutchariti">sutchariti</tp:taxon-name-part></tp:taxon-name></italic> sp. n. <bold>H</bold><italic><tp:taxon-name><tp:taxon-name-part taxon-name-part-type="genus" reg="Spinaxytes">S.</tp:taxon-name-part><tp:taxon-name-part taxon-name-part-type="species" reg="tortioverpa">tortioverpa</tp:taxon-name-part></tp:taxon-name></italic> sp. n. <bold>I</bold><italic><tp:taxon-name><tp:taxon-name-part taxon-name-part-type="genus" reg="Spinaxytes">S.</tp:taxon-name-part><tp:taxon-name-part taxon-name-part-type="species" reg="uncus">uncus</tp:taxon-name-part></tp:taxon-name></italic> sp. n.</p></caption><graphic xmlns:xlink="http://www.w3.org/1999/xlink" xlink:href="zookeys-797-019-g005.jpg" position="float" orientation="portrait" xlink:type="simple" id="oo_243401.jpg"/></fig><fig id="F15" position="float" orientation="portrait"><label>Figure 15.</label><caption><p>Photographs of live <italic><tp:taxon-name><tp:taxon-name-part taxon-name-part-type="genus" reg="Spinaxytes">Spinaxytes</tp:taxon-name-part><tp:taxon-name-part taxon-name-part-type="species" reg="krabiensis">krabiensis</tp:taxon-name-part></tp:taxon-name></italic> sp. n. and habitat <bold>A</bold> ♂ paratype, CUMZ-pxDGT00212 <bold>B</bold> ♂, specimen from Tham Sa Yuan Thong (Sa Yuan Thong Cave) <bold>C</bold> ♀ paratype <bold>D</bold> mating couple <bold>E</bold> habitat.</p></caption><graphic xmlns:xlink="http://www.w3.org/1999/xlink" xlink:href="zookeys-797-019-g015.jpg" position="float" orientation="portrait" xlink:type="simple" id="oo_243411.jpg"/></fig><fig id="F16" position="float" orientation="portrait"><label>Figure 16.</label><caption><p><italic><tp:taxon-name><tp:taxon-name-part taxon-name-part-type="genus" reg="Spinaxytes">Spinaxytes</tp:taxon-name-part><tp:taxon-name-part taxon-name-part-type="species" reg="krabiensis">krabiensis</tp:taxon-name-part></tp:taxon-name></italic> sp. n., ♂ paratype, CUMZ-pxDGT00212 <bold>A, B</bold> anterior body part <bold>C, D</bold> body rings 9–11 <bold>E, H, I</bold> posteriormost body rings and telson <bold>F, G</bold> sternal lobe between coxae 4 <bold>J</bold> legs 4–8 <bold>K</bold> legs 1–3 <bold>L</bold> gonopods <bold>M</bold> right antenna <bold>N</bold> sculpture of body ring 10.</p></caption><graphic xmlns:xlink="http://www.w3.org/1999/xlink" xlink:href="zookeys-797-019-g016.jpg" position="float" orientation="portrait" xlink:type="simple" id="oo_243412.jpg"/></fig><fig id="F17" position="float" orientation="portrait"><label>Figure 17.</label><caption><p><italic><tp:taxon-name><tp:taxon-name-part taxon-name-part-type="genus" reg="Spinaxytes">Spinaxytes</tp:taxon-name-part><tp:taxon-name-part taxon-name-part-type="species" reg="krabiensis">krabiensis</tp:taxon-name-part></tp:taxon-name></italic> sp. n., paratype, CUMZ-pxDGT00212 – right gonopod <bold>A</bold> lateral view <bold>B</bold> mesal view <bold>C</bold> ventral view <bold>D</bold> mesodorsal view <bold>E</bold> dorsal view <bold>F</bold> laterodorsal view.</p></caption><graphic xmlns:xlink="http://www.w3.org/1999/xlink" xlink:href="zookeys-797-019-g017.jpg" position="float" orientation="portrait" xlink:type="simple" id="oo_243413.jpg"/></fig></tp:treatment-sec></tp:taxon-treatment>
