# Supplementary material for: A revision of dragon millipedes IV: the new genus Spinaxytes, with the description of nine new species (Diplopoda, Polydesmida, Paradoxosomatidae)
Source: Zookeys. 2018 Nov 19;(797):19–69. doi: 10.3897/zookeys.797.29510 (PMC6255853; doi:10.3897/zookeys.797.29510)
Supplement: XML Treatment for Spinaxytes macaca [file zookeys.797.29510-treatment6.xml]

<!DOCTYPE tp:taxon-treatment
  PUBLIC "-//TaxonX//DTD Taxonomic Treatment Publishing DTD v0 20100105//EN" "tax-treatment-NSO.dtd">
<tp:taxon-treatment xmlns:tp="http://www.plazi.org/taxpub"><tp:treatment-meta><kwd-group><label>Taxon classification</label><kwd><named-content xmlns:xlink="http://www.w3.org/1999/xlink" content-type="kingdom">Animalia</named-content></kwd><kwd><named-content xmlns:xlink="http://www.w3.org/1999/xlink" content-type="order">Polydesmida</named-content></kwd><kwd><named-content xmlns:xlink="http://www.w3.org/1999/xlink" content-type="family">Paradoxosomatidae</named-content></kwd></kwd-group><mixed-citation publication-type="journal"><person-group><name><surname>Srisonchai</surname><given-names>Ruttapon</given-names></name><name><surname>Enghoff</surname><given-names>Henrik</given-names></name><name><surname>Likhitrakarn</surname><given-names>Natdanai</given-names></name><name><surname>Panha</surname><given-names>Somsak</given-names></name></person-group><article-title>A revision of dragon millipedes IV: the new genus <italic><tp:taxon-name><tp:taxon-name-part taxon-name-part-type="genus" reg="Spinaxytes">Spinaxytes</tp:taxon-name-part></tp:taxon-name></italic>, with the description of nine new species (<tp:taxon-name><tp:taxon-name-part taxon-name-part-type="class">Diplopoda</tp:taxon-name-part></tp:taxon-name>, <tp:taxon-name><tp:taxon-name-part taxon-name-part-type="order">Polydesmida</tp:taxon-name-part></tp:taxon-name>, <tp:taxon-name><tp:taxon-name-part taxon-name-part-type="family">Paradoxosomatidae</tp:taxon-name-part></tp:taxon-name>)</article-title><source>Zookeys</source><day>19</day><month>11</month><year>2018</year><volume>2018</volume><issue>797</issue><fpage>19</fpage><lpage>69</lpage><pub-id pub-id-type="doi">10.3897/zookeys.797.29510</pub-id></mixed-citation></tp:treatment-meta><tp:nomenclature><tp:taxon-name>
                        <tp:taxon-name-part taxon-name-part-type="genus" reg="Spinaxytes">Spinaxytes</tp:taxon-name-part>
                        <tp:taxon-name-part taxon-name-part-type="species" reg="macaca">macaca</tp:taxon-name-part>
                        <object-id xmlns:xlink="http://www.w3.org/1999/xlink" content-type="zoobank" xlink:type="simple">http://zoobank.org/21BACA0B-8E80-43D5-8E1F-2BB1902962C2</object-id>
                      </tp:taxon-name><tp:taxon-authority>Srisonchai, Enghoff &amp; Panha</tp:taxon-authority><tp:taxon-status xmlns:xlink="http://www.w3.org/1999/xlink" xlink:type="simple">sp. n.</tp:taxon-status><xref ref-type="fig" rid="F4">Figs 4K–M</xref><xref ref-type="fig" rid="F5">; 5E</xref><xref ref-type="fig" rid="F18">; 18</xref><xref ref-type="fig" rid="F19">, 19</xref><xref ref-type="fig" rid="F20">, 20</xref></tp:nomenclature><tp:treatment-sec sec-type="material" id="SECID0EQVBG"><title>Material examined.</title><p><bold>Holotype.</bold> ♂, THAILAND, Phang Nga Province, Takua Thung District, Wat Suwan Khuha (Monkey Cave), <named-content xmlns:xlink="http://www.w3.org/1999/xlink" content-type="dwc:verbatimCoordinates" xlink:type="simple"><named-content content-type="geo-json" specific-use="{&#34;type&#34;:&#34;Point&#34;,&#34;coordinates&#34;:[98.472778,8.428333]}" id="NCID0E2VBG" xlink:type="simple">8°25'42"N, 98°28'22"E</named-content></named-content>, ca. 27 m a.s.l., 8 Aug. 2016, ASRU members leg. (CUMZ-pxDGT00213). <bold>Paratypes.</bold> 7 ♂♂, 2 ♀♀, same data as for holotype (CUMZ-pxDGT00214); 1 ♂, 1 ♀, same data as for holotype (ZMUC00040253); 1 ♂ same data as for holotype (ZMUM).</p></tp:treatment-sec><tp:treatment-sec sec-type="etymology" id="SECID0ECWBG"><title>Etymology.</title><p>The species is named after the monkey, long-tailed macaque (<italic><tp:taxon-name><tp:taxon-name-part taxon-name-part-type="genus" reg="Macaca">Macaca</tp:taxon-name-part><tp:taxon-name-part taxon-name-part-type="species" reg="fascicularis">fascicularis</tp:taxon-name-part></tp:taxon-name></italic>) living at the type locality (Monkey Cave).</p></tp:treatment-sec><tp:treatment-sec sec-type="diagnosis" id="SECID0ETWBG"><title>Diagnosis.</title><p>Male femora 6 and 7 humped distally. Similar in this respect to <italic><tp:taxon-name><tp:taxon-name-part taxon-name-part-type="genus" reg="Spinaxytes">S.</tp:taxon-name-part><tp:taxon-name-part taxon-name-part-type="species" reg="krabiensis">krabiensis</tp:taxon-name-part></tp:taxon-name></italic> sp. n., but differs from it by having: paraterga brownish white, shorter; male femora 6 larger; tip of lamina lateralis (ll) protruding as a small lobe, digitiform; tip of lamina medialis (lm) bent, terminating in one lobe.</p></tp:treatment-sec><tp:treatment-sec sec-type="description" id="SECID0EEXBG"><title>Description.</title><p>SIZE. Length 27–29 mm (male), 29–32 mm (female); width of midbody metazona 1.8–1.9 mm (male), 2.0–2.3 mm (female). Width of collum = 2 = 3 &lt; 4 &lt; head = 5–16, thereafter body gradually tapering towards telson.</p><p><bold><italic>Colour</italic></bold> (Figure <xref ref-type="fig" rid="F18">18A, B</xref>). Specimens in life with body black; paraterga brownish white; head, antennae (except whitish distal part of antennomeres 7 and 8), collum, metaterga, prozona and surface below paraterga black; sterna brown; epiproct black/brownish black; legs blackish brown; a few basal podomeres pale brown/whitish brown.</p><p><bold><italic>Antennae</italic></bold> (Figure <xref ref-type="fig" rid="F19">19M</xref>). Reaching to body ring 8 or 9 (male) and 7 (female) when stretched dorsally.</p><p><bold><italic>Collum</italic></bold> (Figure <xref ref-type="fig" rid="F19">19A</xref>). With three transverse rows of setiferous tubercles/cones, 4+4 tubercles/cones in anterior row, 1+1 tubercles/cones in intermediate row and 2+2 tubercles/cones in posterior row; with one conspicuous setiferous notch at lateral margin; paraterga spiniform, long, tip sharp, elevated at ca. 15°–20° in both male and female, directed caudolaterad.</p><p><bold><italic>Tegument</italic></bold>. Quite shining; collum, metaterga and surface below paraterga smooth.</p><p><bold><italic>Metaterga</italic></bold> (Figure <xref ref-type="fig" rid="F19">19A, C, E</xref>). With two transverse rows of setiferous tubercles and cones/spines; metaterga 2–19 with 2+2 tubercles in anterior row and 2+2 cones/spines in posterior row; lateral cones/spines of posterior row bigger and longer than mesal ones, gradually reduced in length and size on the following rings.</p><p><bold><italic>Paraterga</italic></bold> (Figure <xref ref-type="fig" rid="F19">19A–E, H</xref>). Long; directed dorsolaterad on body rings 2–16, elevated at ca. 60°–70° (male) 50°–60° (female), directed dorsocaudad on ring 17, directed increasingly caudad on body rings 18 and 19. Ozopore visible in dorsolateral view.</p><p><bold><italic>Telson</italic></bold> (Figure <xref ref-type="fig" rid="F19">19E, H, I</xref>). Epiproct quite short; tip subtruncate; lateral setiferous tubercles conspicuous; apical tubercles inconspicuous. Hypoproct subtrapeziform; caudal margin round, with conspicuous setiferous tubercles.</p><p><bold><italic>Sterna</italic></bold> (Figs <xref ref-type="fig" rid="F4">4K</xref>; <xref ref-type="fig" rid="F19">19F, G</xref>). Sternal lobe between male coxae 4 bifurcate, long; base stout; tips very sharp, in situ directed ventroanteriad; posterior surface bearing 1 pore.</p><p><bold><italic>Legs</italic></bold> (Figs <xref ref-type="fig" rid="F4">4L, M</xref>; <xref ref-type="fig" rid="F19">19J</xref>). Male femora 6 and 7 humped ventrally in distal part.</p><p><bold><italic>Gonopods</italic></bold> (Figs <xref ref-type="fig" rid="F5">5E</xref>, <xref ref-type="fig" rid="F20">20</xref>). Coxa shorter than femur. Prefemoral part ca. half as long as femur. Femur quite enlarged distally. Postfemoral part short and narrow. Mesal sulcus and lateral sulcus wide. Solenophore longer than postfemoral part: lamina lateralis small, compact; apically protruding as a small lobe, directed mesoventrad: lamina medialis long; basally enlarged and slightly attenuated near the tip; tip bent, sharp and curving up. Solenomere curved and twisted, metazona in transverse section, tip directed posteriad.</p></tp:treatment-sec><tp:treatment-sec sec-type="distribution" id="SECID0E61BG"><title>Distribution and habitat</title><p>(Figure <xref ref-type="fig" rid="F18">18C</xref>). All specimens were collected in small caves near the big Monkey Cave, crawling on rock walls. It is difficult to see the new species without using a flashlight/torch as the black body colour blends in with dark rocks. This species can be found in syntopy with <italic><tp:taxon-name><tp:taxon-name-part taxon-name-part-type="genus" reg="Desmoxytes">Desmoxytes</tp:taxon-name-part><tp:taxon-name-part taxon-name-part-type="species" reg="cervina">cervina</tp:taxon-name-part></tp:taxon-name></italic>. For the time being, <italic><tp:taxon-name><tp:taxon-name-part taxon-name-part-type="genus" reg="Spinaxytes">S.</tp:taxon-name-part><tp:taxon-name-part taxon-name-part-type="species" reg="macaca">macaca</tp:taxon-name-part></tp:taxon-name></italic> sp. n. is known only from the type locality and we regard it as endemic to Thailand.</p></tp:treatment-sec><tp:treatment-sec sec-type="remarks" id="SECID0E62BG"><title>Remarks.</title><p><italic><tp:taxon-name><tp:taxon-name-part taxon-name-part-type="genus" reg="Spinaxytes">S.</tp:taxon-name-part><tp:taxon-name-part taxon-name-part-type="species" reg="macaca">macaca</tp:taxon-name-part></tp:taxon-name></italic> sp. n. is morphologically similar to <italic><tp:taxon-name><tp:taxon-name-part taxon-name-part-type="genus" reg="Spinaxytes">S.</tp:taxon-name-part><tp:taxon-name-part taxon-name-part-type="species" reg="krabiensis">krabiensis</tp:taxon-name-part></tp:taxon-name></italic> sp. n. and <italic><tp:taxon-name><tp:taxon-name-part taxon-name-part-type="genus" reg="Spinaxytes">S.</tp:taxon-name-part><tp:taxon-name-part taxon-name-part-type="species" reg="uncus">uncus</tp:taxon-name-part></tp:taxon-name></italic> sp. n. with which it shares a fork-like sternal lobe between male coxae 4 and a small lamina lateralis.</p><fig id="F11" position="float" orientation="portrait"><label>Figure 11.</label><caption><p><italic><tp:taxon-name><tp:taxon-name-part taxon-name-part-type="genus" reg="Spinaxytes">Spinaxytes</tp:taxon-name-part><tp:taxon-name-part taxon-name-part-type="species" reg="efefi">efefi</tp:taxon-name-part></tp:taxon-name></italic> sp. n., paratype, CUMZ-pxDGT00208 – right gonopod <bold>A</bold> lateral view <bold>B</bold> mesal view <bold>C</bold> ventral view (unlabelled arrowhead points to a ridge on postfemoral part) <bold>D</bold> mesodorsal view (arrowhead points to a triangular process on postfemoral part) <bold>E</bold> dorsal view <bold>F</bold> laterodorsal view.</p></caption><graphic xmlns:xlink="http://www.w3.org/1999/xlink" xlink:href="zookeys-797-019-g011.jpg" position="float" orientation="portrait" xlink:type="simple" id="oo_243407.jpg"/></fig><fig id="F12" position="float" orientation="portrait"><label>Figure 12.</label><caption><p>Photographs of live <italic><tp:taxon-name><tp:taxon-name-part taxon-name-part-type="genus" reg="Spinaxytes">Spinaxytes</tp:taxon-name-part><tp:taxon-name-part taxon-name-part-type="species" reg="hasta">hasta</tp:taxon-name-part></tp:taxon-name></italic> sp. n. and habitat <bold>A</bold> ♂ paratype, CUMZ-pxDGT00210 <bold>B</bold> ♀ paratype, CUMZ-pxDGT00210 <bold>C</bold> mating couple <bold>D</bold> habitat.</p></caption><graphic xmlns:xlink="http://www.w3.org/1999/xlink" xlink:href="zookeys-797-019-g012.jpg" position="float" orientation="portrait" xlink:type="simple" id="oo_243408.jpg"/></fig></tp:treatment-sec><tp:treatment-sec><!--Section generated to contain objects referenced in tp:taxon-treatment.--><fig id="F4" position="float" orientation="portrait"><label>Figure 4.</label><caption><p>Male femora and sternal lobe between male coxae 4 of <italic><tp:taxon-name><tp:taxon-name-part taxon-name-part-type="genus" reg="Spinaxytes">Spinaxytes</tp:taxon-name-part></tp:taxon-name></italic> gen. n. <bold>A–C</bold><italic><tp:taxon-name><tp:taxon-name-part taxon-name-part-type="genus" reg="Spinaxytes">S.</tp:taxon-name-part><tp:taxon-name-part taxon-name-part-type="species" reg="biloba">biloba</tp:taxon-name-part></tp:taxon-name></italic> sp. n. (<bold>A</bold> Sternal lobe <bold>B</bold> Femur 8 <bold>C</bold> Femur 9) <bold>D, E</bold><italic><tp:taxon-name><tp:taxon-name-part taxon-name-part-type="genus" reg="Spinaxytes">S.</tp:taxon-name-part><tp:taxon-name-part taxon-name-part-type="species" reg="efefi">efefi</tp:taxon-name-part></tp:taxon-name></italic> sp. n. (<bold>D</bold> Sternal lobe <bold>E</bold> Femur 5 or 6) <bold>F, G</bold><italic><tp:taxon-name><tp:taxon-name-part taxon-name-part-type="genus" reg="Spinaxytes">S.</tp:taxon-name-part><tp:taxon-name-part taxon-name-part-type="species" reg="hasta">hasta</tp:taxon-name-part></tp:taxon-name></italic> sp. n. (<bold>F</bold> Sternal lobe <bold>G</bold> Femur 5 or 6) <bold>H–J</bold><italic><tp:taxon-name><tp:taxon-name-part taxon-name-part-type="genus" reg="Spinaxytes">S.</tp:taxon-name-part><tp:taxon-name-part taxon-name-part-type="species" reg="krabiensis">krabiensis</tp:taxon-name-part></tp:taxon-name></italic> sp. n. (<bold>H</bold> Sternal lobe <bold>I</bold> Femur 6 <bold>J</bold> Femur 7) <bold>K–M</bold><italic><tp:taxon-name><tp:taxon-name-part taxon-name-part-type="genus" reg="Spinaxytes">S.</tp:taxon-name-part><tp:taxon-name-part taxon-name-part-type="species" reg="macaca">macaca</tp:taxon-name-part></tp:taxon-name></italic> sp. n. (<bold>K</bold> Sternal lobe <bold>L</bold> Femur 6 <bold>M</bold> Femur 7) <bold>N, O</bold><italic><tp:taxon-name><tp:taxon-name-part taxon-name-part-type="genus" reg="Spinaxytes">S.</tp:taxon-name-part><tp:taxon-name-part taxon-name-part-type="species" reg="palmata">palmata</tp:taxon-name-part></tp:taxon-name></italic> sp. n. (<bold>N</bold> Sternal lobe <bold>O</bold> Femur 5 or 6) <bold>P, Q</bold><italic><tp:taxon-name><tp:taxon-name-part taxon-name-part-type="genus" reg="Spinaxytes">S.</tp:taxon-name-part><tp:taxon-name-part taxon-name-part-type="species" reg="sutchariti">sutchariti</tp:taxon-name-part></tp:taxon-name></italic> sp. n. (<bold>P</bold> Sternal lobe <bold>Q</bold> Femur 5 or 6) <bold>R, S</bold><italic><tp:taxon-name><tp:taxon-name-part taxon-name-part-type="genus" reg="Spinaxytes">S.</tp:taxon-name-part><tp:taxon-name-part taxon-name-part-type="species" reg="tortioverpa">tortioverpa</tp:taxon-name-part></tp:taxon-name></italic> sp. n. (<bold>R</bold> Sternal lobe <bold>S</bold> Femur 5 or 6) <bold>T–V</bold><italic><tp:taxon-name><tp:taxon-name-part taxon-name-part-type="genus" reg="Spinaxytes">S.</tp:taxon-name-part><tp:taxon-name-part taxon-name-part-type="species" reg="uncus">uncus</tp:taxon-name-part></tp:taxon-name></italic> sp. n. (<bold>T</bold> Sternal lobe <bold>U</bold> Femur 6 <bold>V</bold> Femur 7).</p></caption><graphic xmlns:xlink="http://www.w3.org/1999/xlink" xlink:href="zookeys-797-019-g004.jpg" position="float" orientation="portrait" xlink:type="simple" id="oo_243400.jpg"/></fig><fig id="F5" position="float" orientation="portrait"><label>Figure 5.</label><caption><p>Right gonopods of <italic><tp:taxon-name><tp:taxon-name-part taxon-name-part-type="genus" reg="Spinaxytes">Spinaxytes</tp:taxon-name-part></tp:taxon-name></italic> gen. n. (ventral view) <bold>A</bold><italic><tp:taxon-name><tp:taxon-name-part taxon-name-part-type="genus" reg="Spinaxytes">S.</tp:taxon-name-part><tp:taxon-name-part taxon-name-part-type="species" reg="biloba">biloba</tp:taxon-name-part></tp:taxon-name></italic> sp. n. <bold>B</bold><italic><tp:taxon-name><tp:taxon-name-part taxon-name-part-type="genus" reg="Spinaxytes">S.</tp:taxon-name-part><tp:taxon-name-part taxon-name-part-type="species" reg="efefi">efefi</tp:taxon-name-part></tp:taxon-name></italic> sp. n. <bold>C</bold><italic><tp:taxon-name><tp:taxon-name-part taxon-name-part-type="genus" reg="Spinaxytes">S.</tp:taxon-name-part><tp:taxon-name-part taxon-name-part-type="species" reg="hasta">hasta</tp:taxon-name-part></tp:taxon-name></italic> sp. n. <bold>D</bold><italic><tp:taxon-name><tp:taxon-name-part taxon-name-part-type="genus" reg="Spinaxytes">S.</tp:taxon-name-part><tp:taxon-name-part taxon-name-part-type="species" reg="krabiensis">krabiensis</tp:taxon-name-part></tp:taxon-name></italic> p. n. <bold>E</bold><italic><tp:taxon-name><tp:taxon-name-part taxon-name-part-type="genus" reg="Spinaxytes">S.</tp:taxon-name-part><tp:taxon-name-part taxon-name-part-type="species" reg="macaca">macaca</tp:taxon-name-part></tp:taxon-name></italic> sp. n. <bold>F</bold><italic><tp:taxon-name><tp:taxon-name-part taxon-name-part-type="genus" reg="Spinaxytes">S.</tp:taxon-name-part><tp:taxon-name-part taxon-name-part-type="species" reg="palmata">palmata</tp:taxon-name-part></tp:taxon-name></italic> sp. n. <bold>G</bold><italic><tp:taxon-name><tp:taxon-name-part taxon-name-part-type="genus" reg="Spinaxytes">S.</tp:taxon-name-part><tp:taxon-name-part taxon-name-part-type="species" reg="sutchariti">sutchariti</tp:taxon-name-part></tp:taxon-name></italic> sp. n. <bold>H</bold><italic><tp:taxon-name><tp:taxon-name-part taxon-name-part-type="genus" reg="Spinaxytes">S.</tp:taxon-name-part><tp:taxon-name-part taxon-name-part-type="species" reg="tortioverpa">tortioverpa</tp:taxon-name-part></tp:taxon-name></italic> sp. n. <bold>I</bold><italic><tp:taxon-name><tp:taxon-name-part taxon-name-part-type="genus" reg="Spinaxytes">S.</tp:taxon-name-part><tp:taxon-name-part taxon-name-part-type="species" reg="uncus">uncus</tp:taxon-name-part></tp:taxon-name></italic> sp. n.</p></caption><graphic xmlns:xlink="http://www.w3.org/1999/xlink" xlink:href="zookeys-797-019-g005.jpg" position="float" orientation="portrait" xlink:type="simple" id="oo_243401.jpg"/></fig><fig id="F18" position="float" orientation="portrait"><label>Figure 18.</label><caption><p>Photographs of live <italic><tp:taxon-name><tp:taxon-name-part taxon-name-part-type="genus" reg="Spinaxytes">Spinaxytes</tp:taxon-name-part><tp:taxon-name-part taxon-name-part-type="species" reg="macaca">macaca</tp:taxon-name-part></tp:taxon-name></italic> sp. n. and habitat <bold>A</bold> ♂ paratype, CUMZ-pxDGT00214 <bold>B</bold> mating couple <bold>C</bold> habitat.</p></caption><graphic xmlns:xlink="http://www.w3.org/1999/xlink" xlink:href="zookeys-797-019-g018.jpg" position="float" orientation="portrait" xlink:type="simple" id="oo_243414.jpg"/></fig><fig id="F19" position="float" orientation="portrait"><label>Figure 19.</label><caption><p><italic><tp:taxon-name><tp:taxon-name-part taxon-name-part-type="genus" reg="Spinaxytes">Spinaxytes</tp:taxon-name-part><tp:taxon-name-part taxon-name-part-type="species" reg="macaca">macaca</tp:taxon-name-part></tp:taxon-name></italic> sp. n., ♂ paratype, CUMZ-pxDGT00214 <bold>A, B</bold> anterior body part <bold>C, D</bold> body rings 8–10 <bold>E, H, I</bold> posteriormost body rings and telson <bold>F, G</bold> sternal lobe between coxae 4 <bold>J</bold> legs 6–8 <bold>K</bold> legs 1–3 <bold>L</bold> gonopods <bold>M</bold> right antenna <bold>N</bold> sculpture of body ring 10.</p></caption><graphic xmlns:xlink="http://www.w3.org/1999/xlink" xlink:href="zookeys-797-019-g019.jpg" position="float" orientation="portrait" xlink:type="simple" id="oo_243415.jpg"/></fig><fig id="F20" position="float" orientation="portrait"><label>Figure 20.</label><caption><p><italic><tp:taxon-name><tp:taxon-name-part taxon-name-part-type="genus" reg="Spinaxytes">Spinaxytes</tp:taxon-name-part><tp:taxon-name-part taxon-name-part-type="species" reg="macaca">macaca</tp:taxon-name-part></tp:taxon-name></italic> sp. n., paratype, CUMZ-pxDGT00214 – right gonopod <bold>A</bold> lateral view <bold>B</bold> mesal view <bold>C</bold> ventral view <bold>D</bold> mesodorsal view <bold>E</bold> dorsal view <bold>F</bold> laterodorsal view.</p></caption><graphic xmlns:xlink="http://www.w3.org/1999/xlink" xlink:href="zookeys-797-019-g020.jpg" position="float" orientation="portrait" xlink:type="simple" id="oo_243416.jpg"/></fig></tp:treatment-sec></tp:taxon-treatment>
