# Supplementary material for: A revision of dragon millipedes IV: the new genus Spinaxytes, with the description of nine new species (Diplopoda, Polydesmida, Paradoxosomatidae)
Source: Zookeys. 2018 Nov 19;(797):19–69. doi: 10.3897/zookeys.797.29510 (PMC6255853; doi:10.3897/zookeys.797.29510)
Supplement: XML Treatment for Spinaxytes palmata [file zookeys.797.29510-treatment7.xml]

<!DOCTYPE tp:taxon-treatment
  PUBLIC "-//TaxonX//DTD Taxonomic Treatment Publishing DTD v0 20100105//EN" "tax-treatment-NSO.dtd">
<tp:taxon-treatment xmlns:tp="http://www.plazi.org/taxpub"><tp:treatment-meta><kwd-group><label>Taxon classification</label><kwd><named-content xmlns:xlink="http://www.w3.org/1999/xlink" content-type="kingdom">Animalia</named-content></kwd><kwd><named-content xmlns:xlink="http://www.w3.org/1999/xlink" content-type="order">Polydesmida</named-content></kwd><kwd><named-content xmlns:xlink="http://www.w3.org/1999/xlink" content-type="family">Paradoxosomatidae</named-content></kwd></kwd-group><mixed-citation publication-type="journal"><person-group><name><surname>Srisonchai</surname><given-names>Ruttapon</given-names></name><name><surname>Enghoff</surname><given-names>Henrik</given-names></name><name><surname>Likhitrakarn</surname><given-names>Natdanai</given-names></name><name><surname>Panha</surname><given-names>Somsak</given-names></name></person-group><article-title>A revision of dragon millipedes IV: the new genus <italic><tp:taxon-name><tp:taxon-name-part taxon-name-part-type="genus" reg="Spinaxytes">Spinaxytes</tp:taxon-name-part></tp:taxon-name></italic>, with the description of nine new species (<tp:taxon-name><tp:taxon-name-part taxon-name-part-type="class">Diplopoda</tp:taxon-name-part></tp:taxon-name>, <tp:taxon-name><tp:taxon-name-part taxon-name-part-type="order">Polydesmida</tp:taxon-name-part></tp:taxon-name>, <tp:taxon-name><tp:taxon-name-part taxon-name-part-type="family">Paradoxosomatidae</tp:taxon-name-part></tp:taxon-name>)</article-title><source>Zookeys</source><day>19</day><month>11</month><year>2018</year><volume>2018</volume><issue>797</issue><fpage>19</fpage><lpage>69</lpage><pub-id pub-id-type="doi">10.3897/zookeys.797.29510</pub-id></mixed-citation></tp:treatment-meta><tp:nomenclature><tp:taxon-name>
                        <tp:taxon-name-part taxon-name-part-type="genus" reg="Spinaxytes">Spinaxytes</tp:taxon-name-part>
                        <tp:taxon-name-part taxon-name-part-type="species" reg="palmata">palmata</tp:taxon-name-part>
                        <object-id xmlns:xlink="http://www.w3.org/1999/xlink" content-type="zoobank" xlink:type="simple">http://zoobank.org/2A4B8447-3443-44D7-B463-0A6A2AB840C9</object-id>
                      </tp:taxon-name><tp:taxon-authority>Srisonchai, Enghoff &amp; Panha</tp:taxon-authority><tp:taxon-status xmlns:xlink="http://www.w3.org/1999/xlink" xlink:type="simple">sp. n.</tp:taxon-status><xref ref-type="fig" rid="F2">Figs 2</xref><xref ref-type="fig" rid="F4">; 4N, O</xref><xref ref-type="fig" rid="F5">; 5F</xref><xref ref-type="fig" rid="F21">; 21</xref><xref ref-type="fig" rid="F22">, 22</xref><xref ref-type="fig" rid="F23">, 23</xref></tp:nomenclature><tp:treatment-sec sec-type="material" id="SECID0EMBAI"><title>Material examined.</title><p><bold>Holotype.</bold> ♂, THAILAND, Surat Thani Province, Phanom District, Wat Tham Wararam, <named-content xmlns:xlink="http://www.w3.org/1999/xlink" content-type="dwc:verbatimCoordinates" xlink:type="simple"><named-content content-type="geo-json" specific-use="{&#34;type&#34;:&#34;Point&#34;,&#34;coordinates&#34;:[98.666944,8.885278]}" id="NCID0EXBAI" xlink:type="simple">8°53'07"N, 98°40'01"E</named-content></named-content>, ca. 51 m a.s.l., 6 Aug. 2016, ASRU members leg. (CUMZ-pxDGT00215). <bold>Paratypes.</bold> 23 ♂♂, 22 ♀♀, same data as for holotype (CUMZ-pxDGT00216); 1 ♂, 1 ♀, same data as for holotype (ZMUC00040254); 1 ♂, 1 ♀, same data as for holotype (ZMUM); 1 ♂, 1 ♀, same data as for holotype (NHMW9425); 1 ♂, 1 ♀, same data as for holotype (NHMUK). <bold>Further specimens, not paratypes.</bold> THAILAND: 1 ♂, 2 ♀♀, Surat Thani Province, Phanom District, Wat Tham Wararam, <named-content xmlns:xlink="http://www.w3.org/1999/xlink" content-type="dwc:verbatimCoordinates" xlink:type="simple"><named-content content-type="geo-json" specific-use="{&#34;type&#34;:&#34;Point&#34;,&#34;coordinates&#34;:[98.666944,8.885278]}" id="NCID0EDCAI" xlink:type="simple">8°53'07"N, 98°40'01"E</named-content></named-content>, ca. 51 m a.s.l., 5 Aug. 2014, ASRU members leg. (CUMZ).</p></tp:treatment-sec><tp:treatment-sec sec-type="etymology" id="SECID0EICAI"><title>Etymology.</title><p>The species name is a Latin adjective, referring to the tip of lamina medialis which is somewhat hand-shaped.</p></tp:treatment-sec><tp:treatment-sec sec-type="diagnosis" id="SECID0ENCAI"><title>Diagnosis.</title><p>Male femora without modification. Similar in this respect to <italic><tp:taxon-name><tp:taxon-name-part taxon-name-part-type="genus" reg="Spinaxytes">S.</tp:taxon-name-part><tp:taxon-name-part taxon-name-part-type="species" reg="efefi">efefi</tp:taxon-name-part></tp:taxon-name></italic> sp. n., <italic><tp:taxon-name><tp:taxon-name-part taxon-name-part-type="genus" reg="Spinaxytes">S.</tp:taxon-name-part><tp:taxon-name-part taxon-name-part-type="species" reg="hasta">hasta</tp:taxon-name-part></tp:taxon-name></italic> sp. n., <italic><tp:taxon-name><tp:taxon-name-part taxon-name-part-type="genus" reg="Spinaxytes">S.</tp:taxon-name-part><tp:taxon-name-part taxon-name-part-type="species" reg="sutchariti">sutchariti</tp:taxon-name-part></tp:taxon-name></italic> sp. n. and <italic><tp:taxon-name><tp:taxon-name-part taxon-name-part-type="genus" reg="Spinaxytes">S.</tp:taxon-name-part><tp:taxon-name-part taxon-name-part-type="species" reg="tortioverpa">tortioverpa</tp:taxon-name-part></tp:taxon-name></italic> sp. n., but differs from them by having: anterior part of sternal lobe between male coxae 4 bifurcate, fork-like; tip of lamina medialis expanded, hand-shaped.</p></tp:treatment-sec><tp:treatment-sec sec-type="description" id="SECID0E6DAI"><title>Description.</title><p>SIZE. Length 26–30 mm (male), 27–32 mm (female); width of midbody metazona 1.9–2.2 mm (male), 2.0–2.4 mm (female). Width of collum = 2 = 3 = 4 &lt; head &lt; 5–16, thereafter body gradually tapering towards telson.</p><p><bold><italic>Colour</italic></bold> (Figure <xref ref-type="fig" rid="F21">21A–C</xref>). Specimens in life with body black; paraterga orange; head, antennae (except whitish distal part of antennomeres 7 and 8), collum, prozona, metaterga (except white spines in posterior row) and surface below paraterga black; sterna and legs brown; epiproct pale brown; a few basal podomeres whitish brown.</p><p><bold><italic>Antennae</italic></bold> (Figure <xref ref-type="fig" rid="F22">22M</xref>). Reaching to body ring 8 (male) and 6 or 7 (female) when stretched dorsally.</p><p><bold><italic>Collum</italic></bold> (Figure <xref ref-type="fig" rid="F22">22A</xref>). With three transverse rows of setiferous tubercles/cones, 4+4 in anterior row, 1(0)+1(0) in intermediate row and 2(1)+2(1) in posterior row; with one conspicuous setiferous notch at lateral margin; paraterga spiniform, long, tip sharp, elevated at ca. 15°–20° (male) 10°–15° (female), directed almost laterad.</p><p><bold><italic>Tegument</italic></bold>. Very shining; collum coarsely microgranulate; metaterga and surface below paraterga smooth.</p><p><bold><italic>Metaterga</italic></bold> (Figure <xref ref-type="fig" rid="F22">22A, C, E</xref>). With two transverse rows of setiferous cones and setiferous spines; metaterga 2–19 with 2+2 cones in anterior row and 2+2 spines in posterior row; lateral cones/spines of posterior row bigger and longer than mesal ones, gradually reduced in size and length on the following rings.</p><p><bold><italic>Paraterga</italic></bold> (Figure <xref ref-type="fig" rid="F22">22A–E, H</xref>). Very long; directed dorsolaterad on body rings 2–17, elevated at ca. 50°–60° (male) 45°–60° (female), directed increasingly caudad on body rings 18 and 19. Ozopore visible in dorsolateral view.</p><p><bold><italic>Telson</italic></bold> (Figure <xref ref-type="fig" rid="F22">22E, H, I</xref>). Epiproct quite short; tip subtruncate; lateral setiferous tubercles conspicuous; apical tubercles inconspicuous. Hypoproct subtrapeziform (in some specimens subtriangular); caudal margin round (in some specimens angular), with inconspicuous setiferous tubercles.</p><p><bold><italic>Sterna</italic></bold> (Figs <xref ref-type="fig" rid="F4">4N</xref>; <xref ref-type="fig" rid="F22">22F, G</xref>). Sternal lobe between male coxae 4 with two parts; anterior part bifurcate, tuning-fork-like, long, tips sharp, in situ directed ventroanteriad; posterior margin of anterior part bearing 1 pore; posterior part swollen, short.</p><p><bold><italic>Legs</italic></bold> (Figs <xref ref-type="fig" rid="F4">4O</xref>, <xref ref-type="fig" rid="F22">22J</xref>). Male femora without modification.</p><p><bold><italic>Gonopods</italic></bold> (Figs <xref ref-type="fig" rid="F5">5F</xref>, <xref ref-type="fig" rid="F23">23</xref>). Coxa shorter than femur. Prefemoral part ca. half as long as femur. Femur not enlarged distally. Postfemoral part broad. Mesal sulcus and lateral sulcus wide. Solenophore a bit bigger than postfemoral part: lamina lateralis small, oval, tip round: lamina medialis long; basally enlarged and slightly attenuated near the tip; tip fringed, hand-shaped; tip curving down, in situ resting close to solenomere. Solenomere curved and twisted, compressed in transverse section, tip directed posteriad.</p></tp:treatment-sec><tp:treatment-sec sec-type="distribution" id="SECID0E1HAI"><title>Distribution and habitat</title><p>(Figure <xref ref-type="fig" rid="F21">21D</xref>). <italic><tp:taxon-name><tp:taxon-name-part taxon-name-part-type="genus" reg="Spinaxytes">S.</tp:taxon-name-part><tp:taxon-name-part taxon-name-part-type="species" reg="palmata">palmata</tp:taxon-name-part></tp:taxon-name></italic> sp. n. is known only from the type locality. We regard this species as endemic for the Thai fauna. The new species can be found in syntopy with <italic><tp:taxon-name><tp:taxon-name-part taxon-name-part-type="genus" reg="Desmoxytes">Desmoxytes</tp:taxon-name-part><tp:taxon-name-part taxon-name-part-type="species" reg="corythosaurus">corythosaurus</tp:taxon-name-part></tp:taxon-name></italic> Srisonchai, Enghoff &amp; Panha, 2018, crawling on humid rock walls.</p></tp:treatment-sec><tp:treatment-sec sec-type="remarks" id="SECID0E1IAI"><title>Remarks.</title><p>There are variations in the hypoproct: subtrapeziform in some specimens, subtriangular in the others; caudal margin in some individuals round, angular in the others.</p><fig id="F13" position="float" orientation="portrait"><label>Figure 13.</label><caption><p><italic><tp:taxon-name><tp:taxon-name-part taxon-name-part-type="genus" reg="Spinaxytes">Spinaxytes</tp:taxon-name-part><tp:taxon-name-part taxon-name-part-type="species" reg="hasta">hasta</tp:taxon-name-part></tp:taxon-name></italic> sp. n., ♂ paratype, CUMZ-pxDGT00210 <bold>A, B</bold> anterior body part <bold>C, D</bold> body rings 8–10 <bold>E, H, I</bold> posteriormost body rings and telson <bold>F, G</bold> sternal lobe between coxae 4 <bold>J</bold> legs 3–7 <bold>K</bold> legs 1–3 <bold>L</bold> gonopods <bold>M</bold> left antenna <bold>N</bold> sculpture of body ring 10.</p></caption><graphic xmlns:xlink="http://www.w3.org/1999/xlink" xlink:href="zookeys-797-019-g013.jpg" position="float" orientation="portrait" xlink:type="simple" id="oo_243409.jpg"/></fig><fig id="F14" position="float" orientation="portrait"><label>Figure 14.</label><caption><p><italic><tp:taxon-name><tp:taxon-name-part taxon-name-part-type="genus" reg="Spinaxytes">Spinaxytes</tp:taxon-name-part><tp:taxon-name-part taxon-name-part-type="species" reg="hasta">hasta</tp:taxon-name-part></tp:taxon-name></italic> sp. n., paratype, CUMZ-pxDGT00210 – right gonopod <bold>A</bold> lateral view <bold>B</bold> mesal view <bold>C</bold> ventral view <bold>D</bold> mesodorsal view <bold>E</bold> dorsal view (arrowhead points to lobe on lamina medialis) <bold>F</bold> laterodorsal view.</p></caption><graphic xmlns:xlink="http://www.w3.org/1999/xlink" xlink:href="zookeys-797-019-g014.jpg" position="float" orientation="portrait" xlink:type="simple" id="oo_243410.jpg"/></fig></tp:treatment-sec><tp:treatment-sec><!--Section generated to contain objects referenced in tp:taxon-treatment.--><fig id="F2" position="float" orientation="portrait"><label>Figure 2.</label><caption><p>General body characters of <italic><tp:taxon-name><tp:taxon-name-part taxon-name-part-type="genus" reg="Spinaxytes">Spinaxytes</tp:taxon-name-part></tp:taxon-name></italic> gen. n. (<italic><tp:taxon-name><tp:taxon-name-part taxon-name-part-type="genus" reg="Spinaxytes">S.</tp:taxon-name-part><tp:taxon-name-part taxon-name-part-type="species" reg="palmata">palmata</tp:taxon-name-part></tp:taxon-name></italic> sp. n., ♂ paratype, CUMZ-pxDGT00216) – SEM images <bold>A, B</bold> anterior body part (arrowheads point to pleurosternal carinae) <bold>C</bold> collum <bold>D, E</bold> body rings 9–11 <bold>F</bold> telson <bold>G</bold> posteriormost rings and telson <bold>H</bold> body ring 10 <bold>I</bold> mouth parts, ventral view <bold>J</bold> gonopods <bold>K</bold> sternal lobe between coxae 4 <bold>L, N</bold> tip of epiproct <bold>M</bold> tip of tarsus and claw of leg 13.</p></caption><graphic xmlns:xlink="http://www.w3.org/1999/xlink" xlink:href="zookeys-797-019-g002.jpg" position="float" orientation="portrait" xlink:type="simple" id="oo_243398.jpg"/></fig><fig id="F4" position="float" orientation="portrait"><label>Figure 4.</label><caption><p>Male femora and sternal lobe between male coxae 4 of <italic><tp:taxon-name><tp:taxon-name-part taxon-name-part-type="genus" reg="Spinaxytes">Spinaxytes</tp:taxon-name-part></tp:taxon-name></italic> gen. n. <bold>A–C</bold><italic><tp:taxon-name><tp:taxon-name-part taxon-name-part-type="genus" reg="Spinaxytes">S.</tp:taxon-name-part><tp:taxon-name-part taxon-name-part-type="species" reg="biloba">biloba</tp:taxon-name-part></tp:taxon-name></italic> sp. n. (<bold>A</bold> Sternal lobe <bold>B</bold> Femur 8 <bold>C</bold> Femur 9) <bold>D, E</bold><italic><tp:taxon-name><tp:taxon-name-part taxon-name-part-type="genus" reg="Spinaxytes">S.</tp:taxon-name-part><tp:taxon-name-part taxon-name-part-type="species" reg="efefi">efefi</tp:taxon-name-part></tp:taxon-name></italic> sp. n. (<bold>D</bold> Sternal lobe <bold>E</bold> Femur 5 or 6) <bold>F, G</bold><italic><tp:taxon-name><tp:taxon-name-part taxon-name-part-type="genus" reg="Spinaxytes">S.</tp:taxon-name-part><tp:taxon-name-part taxon-name-part-type="species" reg="hasta">hasta</tp:taxon-name-part></tp:taxon-name></italic> sp. n. (<bold>F</bold> Sternal lobe <bold>G</bold> Femur 5 or 6) <bold>H–J</bold><italic><tp:taxon-name><tp:taxon-name-part taxon-name-part-type="genus" reg="Spinaxytes">S.</tp:taxon-name-part><tp:taxon-name-part taxon-name-part-type="species" reg="krabiensis">krabiensis</tp:taxon-name-part></tp:taxon-name></italic> sp. n. (<bold>H</bold> Sternal lobe <bold>I</bold> Femur 6 <bold>J</bold> Femur 7) <bold>K–M</bold><italic><tp:taxon-name><tp:taxon-name-part taxon-name-part-type="genus" reg="Spinaxytes">S.</tp:taxon-name-part><tp:taxon-name-part taxon-name-part-type="species" reg="macaca">macaca</tp:taxon-name-part></tp:taxon-name></italic> sp. n. (<bold>K</bold> Sternal lobe <bold>L</bold> Femur 6 <bold>M</bold> Femur 7) <bold>N, O</bold><italic><tp:taxon-name><tp:taxon-name-part taxon-name-part-type="genus" reg="Spinaxytes">S.</tp:taxon-name-part><tp:taxon-name-part taxon-name-part-type="species" reg="palmata">palmata</tp:taxon-name-part></tp:taxon-name></italic> sp. n. (<bold>N</bold> Sternal lobe <bold>O</bold> Femur 5 or 6) <bold>P, Q</bold><italic><tp:taxon-name><tp:taxon-name-part taxon-name-part-type="genus" reg="Spinaxytes">S.</tp:taxon-name-part><tp:taxon-name-part taxon-name-part-type="species" reg="sutchariti">sutchariti</tp:taxon-name-part></tp:taxon-name></italic> sp. n. (<bold>P</bold> Sternal lobe <bold>Q</bold> Femur 5 or 6) <bold>R, S</bold><italic><tp:taxon-name><tp:taxon-name-part taxon-name-part-type="genus" reg="Spinaxytes">S.</tp:taxon-name-part><tp:taxon-name-part taxon-name-part-type="species" reg="tortioverpa">tortioverpa</tp:taxon-name-part></tp:taxon-name></italic> sp. n. (<bold>R</bold> Sternal lobe <bold>S</bold> Femur 5 or 6) <bold>T–V</bold><italic><tp:taxon-name><tp:taxon-name-part taxon-name-part-type="genus" reg="Spinaxytes">S.</tp:taxon-name-part><tp:taxon-name-part taxon-name-part-type="species" reg="uncus">uncus</tp:taxon-name-part></tp:taxon-name></italic> sp. n. (<bold>T</bold> Sternal lobe <bold>U</bold> Femur 6 <bold>V</bold> Femur 7).</p></caption><graphic xmlns:xlink="http://www.w3.org/1999/xlink" xlink:href="zookeys-797-019-g004.jpg" position="float" orientation="portrait" xlink:type="simple" id="oo_243400.jpg"/></fig><fig id="F5" position="float" orientation="portrait"><label>Figure 5.</label><caption><p>Right gonopods of <italic><tp:taxon-name><tp:taxon-name-part taxon-name-part-type="genus" reg="Spinaxytes">Spinaxytes</tp:taxon-name-part></tp:taxon-name></italic> gen. n. (ventral view) <bold>A</bold><italic><tp:taxon-name><tp:taxon-name-part taxon-name-part-type="genus" reg="Spinaxytes">S.</tp:taxon-name-part><tp:taxon-name-part taxon-name-part-type="species" reg="biloba">biloba</tp:taxon-name-part></tp:taxon-name></italic> sp. n. <bold>B</bold><italic><tp:taxon-name><tp:taxon-name-part taxon-name-part-type="genus" reg="Spinaxytes">S.</tp:taxon-name-part><tp:taxon-name-part taxon-name-part-type="species" reg="efefi">efefi</tp:taxon-name-part></tp:taxon-name></italic> sp. n. <bold>C</bold><italic><tp:taxon-name><tp:taxon-name-part taxon-name-part-type="genus" reg="Spinaxytes">S.</tp:taxon-name-part><tp:taxon-name-part taxon-name-part-type="species" reg="hasta">hasta</tp:taxon-name-part></tp:taxon-name></italic> sp. n. <bold>D</bold><italic><tp:taxon-name><tp:taxon-name-part taxon-name-part-type="genus" reg="Spinaxytes">S.</tp:taxon-name-part><tp:taxon-name-part taxon-name-part-type="species" reg="krabiensis">krabiensis</tp:taxon-name-part></tp:taxon-name></italic> p. n. <bold>E</bold><italic><tp:taxon-name><tp:taxon-name-part taxon-name-part-type="genus" reg="Spinaxytes">S.</tp:taxon-name-part><tp:taxon-name-part taxon-name-part-type="species" reg="macaca">macaca</tp:taxon-name-part></tp:taxon-name></italic> sp. n. <bold>F</bold><italic><tp:taxon-name><tp:taxon-name-part taxon-name-part-type="genus" reg="Spinaxytes">S.</tp:taxon-name-part><tp:taxon-name-part taxon-name-part-type="species" reg="palmata">palmata</tp:taxon-name-part></tp:taxon-name></italic> sp. n. <bold>G</bold><italic><tp:taxon-name><tp:taxon-name-part taxon-name-part-type="genus" reg="Spinaxytes">S.</tp:taxon-name-part><tp:taxon-name-part taxon-name-part-type="species" reg="sutchariti">sutchariti</tp:taxon-name-part></tp:taxon-name></italic> sp. n. <bold>H</bold><italic><tp:taxon-name><tp:taxon-name-part taxon-name-part-type="genus" reg="Spinaxytes">S.</tp:taxon-name-part><tp:taxon-name-part taxon-name-part-type="species" reg="tortioverpa">tortioverpa</tp:taxon-name-part></tp:taxon-name></italic> sp. n. <bold>I</bold><italic><tp:taxon-name><tp:taxon-name-part taxon-name-part-type="genus" reg="Spinaxytes">S.</tp:taxon-name-part><tp:taxon-name-part taxon-name-part-type="species" reg="uncus">uncus</tp:taxon-name-part></tp:taxon-name></italic> sp. n.</p></caption><graphic xmlns:xlink="http://www.w3.org/1999/xlink" xlink:href="zookeys-797-019-g005.jpg" position="float" orientation="portrait" xlink:type="simple" id="oo_243401.jpg"/></fig><fig id="F21" position="float" orientation="portrait"><label>Figure 21.</label><caption><p>Photographs of live <italic><tp:taxon-name><tp:taxon-name-part taxon-name-part-type="genus" reg="Spinaxytes">Spinaxytes</tp:taxon-name-part><tp:taxon-name-part taxon-name-part-type="species" reg="palmata">palmata</tp:taxon-name-part></tp:taxon-name></italic> sp. n. and habitat <bold>A</bold> ♂ paratype, CUMZ-pxDGT00216 <bold>B</bold> ♀ paratype, CUMZ-pxDGT00216 <bold>C</bold> mating couple <bold>D</bold> habitat.</p></caption><graphic xmlns:xlink="http://www.w3.org/1999/xlink" xlink:href="zookeys-797-019-g021.jpg" position="float" orientation="portrait" xlink:type="simple" id="oo_243417.jpg"/></fig><fig id="F22" position="float" orientation="portrait"><label>Figure 22.</label><caption><p><italic><tp:taxon-name><tp:taxon-name-part taxon-name-part-type="genus" reg="Spinaxytes">Spinaxytes</tp:taxon-name-part><tp:taxon-name-part taxon-name-part-type="species" reg="palmata">palmata</tp:taxon-name-part></tp:taxon-name></italic> sp. n., ♂ paratype, CUMZ-pxDGT00216 <bold>A, B</bold> anterior body part <bold>C, D</bold> body rings 8–10 <bold>E, H, I</bold> posteriormost body rings and telson <bold>F, G</bold> sternal lobe between coxae 4 <bold>J</bold> legs 5–7 <bold>K</bold> legs 1–3 <bold>L</bold> gonopods <bold>M</bold> left antenna <bold>N</bold> sculpture of body ring 10.</p></caption><graphic xmlns:xlink="http://www.w3.org/1999/xlink" xlink:href="zookeys-797-019-g022.jpg" position="float" orientation="portrait" xlink:type="simple" id="oo_243418.jpg"/></fig><fig id="F23" position="float" orientation="portrait"><label>Figure 23.</label><caption><p><italic><tp:taxon-name><tp:taxon-name-part taxon-name-part-type="genus" reg="Spinaxytes">Spinaxytes</tp:taxon-name-part><tp:taxon-name-part taxon-name-part-type="species" reg="palmata">palmata</tp:taxon-name-part></tp:taxon-name></italic> sp. n., paratype, CUMZ-pxDGT00216 – right gonopod <bold>A</bold> lateral view <bold>B</bold> mesal view <bold>C</bold> ventral view <bold>D</bold> mesodorsal view <bold>E</bold> dorsal view <bold>F</bold> laterodorsal view.</p></caption><graphic xmlns:xlink="http://www.w3.org/1999/xlink" xlink:href="zookeys-797-019-g023.jpg" position="float" orientation="portrait" xlink:type="simple" id="oo_243419.jpg"/></fig></tp:treatment-sec></tp:taxon-treatment>
