# Supplementary material for: A revision of dragon millipedes IV: the new genus Spinaxytes, with the description of nine new species (Diplopoda, Polydesmida, Paradoxosomatidae)
Source: Zookeys. 2018 Nov 19;(797):19–69. doi: 10.3897/zookeys.797.29510 (PMC6255853; doi:10.3897/zookeys.797.29510)
Supplement: XML Treatment for Spinaxytes sutchariti [file zookeys.797.29510-treatment8.xml]

<!DOCTYPE tp:taxon-treatment
  PUBLIC "-//TaxonX//DTD Taxonomic Treatment Publishing DTD v0 20100105//EN" "tax-treatment-NSO.dtd">
<tp:taxon-treatment xmlns:tp="http://www.plazi.org/taxpub"><tp:treatment-meta><kwd-group><label>Taxon classification</label><kwd><named-content xmlns:xlink="http://www.w3.org/1999/xlink" content-type="kingdom">Animalia</named-content></kwd><kwd><named-content xmlns:xlink="http://www.w3.org/1999/xlink" content-type="order">Polydesmida</named-content></kwd><kwd><named-content xmlns:xlink="http://www.w3.org/1999/xlink" content-type="family">Paradoxosomatidae</named-content></kwd></kwd-group><mixed-citation publication-type="journal"><person-group><name><surname>Srisonchai</surname><given-names>Ruttapon</given-names></name><name><surname>Enghoff</surname><given-names>Henrik</given-names></name><name><surname>Likhitrakarn</surname><given-names>Natdanai</given-names></name><name><surname>Panha</surname><given-names>Somsak</given-names></name></person-group><article-title>A revision of dragon millipedes IV: the new genus <italic><tp:taxon-name><tp:taxon-name-part taxon-name-part-type="genus" reg="Spinaxytes">Spinaxytes</tp:taxon-name-part></tp:taxon-name></italic>, with the description of nine new species (<tp:taxon-name><tp:taxon-name-part taxon-name-part-type="class">Diplopoda</tp:taxon-name-part></tp:taxon-name>, <tp:taxon-name><tp:taxon-name-part taxon-name-part-type="order">Polydesmida</tp:taxon-name-part></tp:taxon-name>, <tp:taxon-name><tp:taxon-name-part taxon-name-part-type="family">Paradoxosomatidae</tp:taxon-name-part></tp:taxon-name>)</article-title><source>Zookeys</source><day>19</day><month>11</month><year>2018</year><volume>2018</volume><issue>797</issue><fpage>19</fpage><lpage>69</lpage><pub-id pub-id-type="doi">10.3897/zookeys.797.29510</pub-id></mixed-citation></tp:treatment-meta><tp:nomenclature><tp:taxon-name>
                        <tp:taxon-name-part taxon-name-part-type="genus" reg="Spinaxytes">Spinaxytes</tp:taxon-name-part>
                        <tp:taxon-name-part taxon-name-part-type="species" reg="sutchariti">sutchariti</tp:taxon-name-part>
                        <object-id xmlns:xlink="http://www.w3.org/1999/xlink" content-type="zoobank" xlink:type="simple">http://zoobank.org/4E54ED20-66AB-4BF7-B40D-D6F6699CF282</object-id>
                      </tp:taxon-name><tp:taxon-authority>Srisonchai, Enghoff &amp; Panha</tp:taxon-authority><tp:taxon-status xmlns:xlink="http://www.w3.org/1999/xlink" xlink:type="simple">sp. n.</tp:taxon-status><xref ref-type="fig" rid="F4">Figs 4P, Q</xref><xref ref-type="fig" rid="F5">; 5G</xref><xref ref-type="fig" rid="F24">; 24</xref><xref ref-type="fig" rid="F25">; 25</xref></tp:nomenclature><tp:treatment-sec sec-type="material" id="SECID0EGNAI"><title>Material examined.</title><p><bold>Holotype.</bold> ♂, THAILAND, Krabi Province, Muang Krabi District, Tham Na Mee (Na Mee Cave), <named-content xmlns:xlink="http://www.w3.org/1999/xlink" content-type="dwc:verbatimCoordinates" xlink:type="simple"><named-content content-type="geo-json" specific-use="{&#34;type&#34;:&#34;Point&#34;,&#34;coordinates&#34;:[98.806389,8.136667]}" id="NCID0ERNAI" xlink:type="simple">8°08'12"N, 98°48'23"E</named-content></named-content>, ca. 70 m a.s.l., 31 Aug. 2015, C. Sutcharit leg. (CUMZ-pxDGT00217). <bold>Paratypes.</bold> 7 ♂♂, 4 ♀♀, same data as for holotype (CUMZ-pxDGT00218).</p></tp:treatment-sec><tp:treatment-sec sec-type="etymology" id="SECID0EYNAI"><title>Etymology.</title><p>The name honours associate professor Dr. Chirasak Sutcharit, malacologist of ASRU (CUMZ), collector of this new species and numerous other dragon millipedes.</p></tp:treatment-sec><tp:treatment-sec sec-type="diagnosis" id="SECID0E4NAI"><title>Diagnosis.</title><p>Male femora without modification, sternal lobe between male coxae 4 incompletely bilobed. Similar in these respects to <italic><tp:taxon-name><tp:taxon-name-part taxon-name-part-type="genus" reg="Spinaxytes">S.</tp:taxon-name-part><tp:taxon-name-part taxon-name-part-type="species" reg="palmata">palmata</tp:taxon-name-part></tp:taxon-name></italic> sp. n., but differs by having: a large and round lamina lateralis; tip of lamina medialis terminating in two spines; distal part of solenomere circular in tranverse section.</p></tp:treatment-sec><tp:treatment-sec sec-type="description" id="SECID0EOOAI"><title>Description.</title><p>SIZE. Length 20–25 mm (male), 23–27 mm (female); width of midbody metazona 1.5–1.8 mm (male), 1.9–2.2 mm (female). Width of collum = 2 = 3 = 4 &lt; head = 5–16, thereafter body gradually tapering towards telson.</p><p><bold><italic>Colour</italic></bold> (Figure <xref ref-type="fig" rid="F24">24A–C</xref>). Specimens in life with body black; paraterga brownish white; head, antennae (except whitish distal part of antennomeres 7 and 8), collum, prozona, metaterga and epiproct black; surface below paraterga black/brownish black; sterna brown; legs brown/blackish brown; a few basal podomeres whitish brown.</p><p><bold><italic>Antennae</italic></bold>. Reaching to body ring 8 or 9 (male) and 6 (female) when stretched dorsally.</p><p><bold><italic>Collum</italic></bold>. With three transverse rows of setiferous tubercles, 4+4 tubercles in anterior row, 1+1 tubercles in intermediate row and 2+2 tubercles in posterior row; with one inconspicuous setiferous notch at lateral margin; paraterga spiniform, quite short, tip sharp, elevated at ca. 15°–20° in both male and female, directed caudolaterad.</p><p><bold><italic>Tegument</italic></bold>. Quite dull; collum and metaterga (posterior part) coarsely microgranulate; metaterga (anterior part) and surface below paraterga smooth.</p><p><bold><italic>Metaterga</italic></bold>. With two transverse rows of setiferous tubercles and setiferous spines; metaterga 2–19 with 2+2 tubercles in anterior row and 2+2 spines in posterior row; lateral spines of posterior row bigger and longer than mesal ones, subequal in size and length on all body rings.</p><p><bold><italic>Paraterga</italic></bold>. Long; directed dorsolaterad on body rings 2–16, elevated at ca. 45°–50° (male) 40°–50° (female), directed dorsocaudad on ring 17, directed increasingly caudad on body rings 18 and 19. Ozopore visible in lateral view.</p><p><bold><italic>Telson</italic></bold>. Epiproct quite long; tip subtruncate; lateral setiferous tubercles conspicuous; apical tubercles inconspicuous. Hypoproct subtrapeziform (in some specimens subtriangular); caudal margin round (in some specimens angular), with inconspicuous setiferous tubercles.</p><p><bold><italic>Sterna</italic></bold> (Figure <xref ref-type="fig" rid="F4">4P</xref>). Sternal lobe between male coxae 4 incompletely bilobed; tips sharp, in situ directed laterad; posterior surface bearing 2 pores.</p><p><bold><italic>Legs</italic></bold> (Figure <xref ref-type="fig" rid="F4">4Q</xref>). Male femora without modification.</p><p><bold><italic>Gonopods</italic></bold> (Figs <xref ref-type="fig" rid="F5">5G</xref>, <xref ref-type="fig" rid="F25">25</xref>). Coxa subequal in length to femur. Prefemoral part ca. 2/3 as long as femur. Femur not enlarged distally. Postfemoral part narrow. Mesal sulcus and lateral sulcus wide. Solenophore bigger and longer than postfemoral part: lamina lateralis oval, large, long, tip round: lamina medialis long and slender; base enlarged, slightly attenuated near the tip; tip curving down, with two sharp spines (one smaller, one bigger). Solenomere curving up, circular in transverse section, tip directed anteriad.</p></tp:treatment-sec><tp:treatment-sec sec-type="distribution" id="SECID0ENRAI"><title>Distribution and habitat</title><p>(Figure <xref ref-type="fig" rid="F24">24D</xref>). <italic><tp:taxon-name><tp:taxon-name-part taxon-name-part-type="genus" reg="Spinaxytes">S.</tp:taxon-name-part><tp:taxon-name-part taxon-name-part-type="species" reg="sutchariti">sutchariti</tp:taxon-name-part></tp:taxon-name></italic> sp. n. is known only from the type locality, and we regard it as endemic to Thailand. The new species can be found in the same area as <italic><tp:taxon-name><tp:taxon-name-part taxon-name-part-type="genus" reg="Gigaxytes">Gigaxytes</tp:taxon-name-part><tp:taxon-name-part taxon-name-part-type="species" reg="gigas">gigas</tp:taxon-name-part></tp:taxon-name></italic>, but we assume that they live in different microhabitats: <italic><tp:taxon-name><tp:taxon-name-part taxon-name-part-type="genus" reg="Gigaxytes">G.</tp:taxon-name-part><tp:taxon-name-part taxon-name-part-type="species" reg="gigas">gigas</tp:taxon-name-part></tp:taxon-name></italic> was collected from the ground in leaf litter, whereas the new species was found on humid rock walls.</p></tp:treatment-sec><tp:treatment-sec sec-type="remarks" id="SECID0EYSAI"><title>Remarks.</title><p>We found variation in the hypoproct: in some specimens subtrapeziform, in others subtriangular; caudal margin in some individuals round, in others angular. Parasitic mite larvae, probably of the genus <italic><tp:taxon-name><tp:taxon-name-part taxon-name-part-type="genus" reg="Leptus">Leptus</tp:taxon-name-part></tp:taxon-name></italic> Latreille, 1796, were found attached to the anterior body part of some female specimens. Larvae of ?<italic><tp:taxon-name><tp:taxon-name-part taxon-name-part-type="genus" reg="Leptus">Leptus</tp:taxon-name-part></tp:taxon-name></italic> have previously been found on species of <italic><tp:taxon-name><tp:taxon-name-part taxon-name-part-type="genus" reg="Desmoxytes">Desmoxytes</tp:taxon-name-part></tp:taxon-name></italic> (<italic><tp:taxon-name><tp:taxon-name-part taxon-name-part-type="genus" reg="Desmoxytes">D.</tp:taxon-name-part><tp:taxon-name-part taxon-name-part-type="species" reg="cervina">cervina</tp:taxon-name-part></tp:taxon-name></italic>) and <italic><tp:taxon-name><tp:taxon-name-part taxon-name-part-type="genus" reg="Nagaxytes">Nagaxytes</tp:taxon-name-part></tp:taxon-name></italic> (<italic><tp:taxon-name><tp:taxon-name-part taxon-name-part-type="genus" reg="Nagaxytes">N.</tp:taxon-name-part><tp:taxon-name-part taxon-name-part-type="species" reg="acantherpestes">acantherpestes</tp:taxon-name-part></tp:taxon-name></italic> (Golovatch &amp; Enghoff, 1994)) (<xref ref-type="bibr" rid="B17">Srisonchai et al. 2018a</xref>, <xref ref-type="bibr" rid="B18">2018b</xref>, see also <xref ref-type="bibr" rid="B15">Southcott 1992</xref>).</p><fig id="F15" position="float" orientation="portrait"><label>Figure 15.</label><caption><p>Photographs of live <italic><tp:taxon-name><tp:taxon-name-part taxon-name-part-type="genus" reg="Spinaxytes">Spinaxytes</tp:taxon-name-part><tp:taxon-name-part taxon-name-part-type="species" reg="krabiensis">krabiensis</tp:taxon-name-part></tp:taxon-name></italic> sp. n. and habitat <bold>A</bold> ♂ paratype, CUMZ-pxDGT00212 <bold>B</bold> ♂, specimen from Tham Sa Yuan Thong (Sa Yuan Thong Cave) <bold>C</bold> ♀ paratype <bold>D</bold> mating couple <bold>E</bold> habitat.</p></caption><graphic xmlns:xlink="http://www.w3.org/1999/xlink" xlink:href="zookeys-797-019-g015.jpg" position="float" orientation="portrait" xlink:type="simple" id="oo_243411.jpg"/></fig><fig id="F16" position="float" orientation="portrait"><label>Figure 16.</label><caption><p><italic><tp:taxon-name><tp:taxon-name-part taxon-name-part-type="genus" reg="Spinaxytes">Spinaxytes</tp:taxon-name-part><tp:taxon-name-part taxon-name-part-type="species" reg="krabiensis">krabiensis</tp:taxon-name-part></tp:taxon-name></italic> sp. n., ♂ paratype, CUMZ-pxDGT00212 <bold>A, B</bold> anterior body part <bold>C, D</bold> body rings 9–11 <bold>E, H, I</bold> posteriormost body rings and telson <bold>F, G</bold> sternal lobe between coxae 4 <bold>J</bold> legs 4–8 <bold>K</bold> legs 1–3 <bold>L</bold> gonopods <bold>M</bold> right antenna <bold>N</bold> sculpture of body ring 10.</p></caption><graphic xmlns:xlink="http://www.w3.org/1999/xlink" xlink:href="zookeys-797-019-g016.jpg" position="float" orientation="portrait" xlink:type="simple" id="oo_243412.jpg"/></fig></tp:treatment-sec><tp:treatment-sec><!--Section generated to contain objects referenced in tp:taxon-treatment.--><fig id="F4" position="float" orientation="portrait"><label>Figure 4.</label><caption><p>Male femora and sternal lobe between male coxae 4 of <italic><tp:taxon-name><tp:taxon-name-part taxon-name-part-type="genus" reg="Spinaxytes">Spinaxytes</tp:taxon-name-part></tp:taxon-name></italic> gen. n. <bold>A–C</bold><italic><tp:taxon-name><tp:taxon-name-part taxon-name-part-type="genus" reg="Spinaxytes">S.</tp:taxon-name-part><tp:taxon-name-part taxon-name-part-type="species" reg="biloba">biloba</tp:taxon-name-part></tp:taxon-name></italic> sp. n. (<bold>A</bold> Sternal lobe <bold>B</bold> Femur 8 <bold>C</bold> Femur 9) <bold>D, E</bold><italic><tp:taxon-name><tp:taxon-name-part taxon-name-part-type="genus" reg="Spinaxytes">S.</tp:taxon-name-part><tp:taxon-name-part taxon-name-part-type="species" reg="efefi">efefi</tp:taxon-name-part></tp:taxon-name></italic> sp. n. (<bold>D</bold> Sternal lobe <bold>E</bold> Femur 5 or 6) <bold>F, G</bold><italic><tp:taxon-name><tp:taxon-name-part taxon-name-part-type="genus" reg="Spinaxytes">S.</tp:taxon-name-part><tp:taxon-name-part taxon-name-part-type="species" reg="hasta">hasta</tp:taxon-name-part></tp:taxon-name></italic> sp. n. (<bold>F</bold> Sternal lobe <bold>G</bold> Femur 5 or 6) <bold>H–J</bold><italic><tp:taxon-name><tp:taxon-name-part taxon-name-part-type="genus" reg="Spinaxytes">S.</tp:taxon-name-part><tp:taxon-name-part taxon-name-part-type="species" reg="krabiensis">krabiensis</tp:taxon-name-part></tp:taxon-name></italic> sp. n. (<bold>H</bold> Sternal lobe <bold>I</bold> Femur 6 <bold>J</bold> Femur 7) <bold>K–M</bold><italic><tp:taxon-name><tp:taxon-name-part taxon-name-part-type="genus" reg="Spinaxytes">S.</tp:taxon-name-part><tp:taxon-name-part taxon-name-part-type="species" reg="macaca">macaca</tp:taxon-name-part></tp:taxon-name></italic> sp. n. (<bold>K</bold> Sternal lobe <bold>L</bold> Femur 6 <bold>M</bold> Femur 7) <bold>N, O</bold><italic><tp:taxon-name><tp:taxon-name-part taxon-name-part-type="genus" reg="Spinaxytes">S.</tp:taxon-name-part><tp:taxon-name-part taxon-name-part-type="species" reg="palmata">palmata</tp:taxon-name-part></tp:taxon-name></italic> sp. n. (<bold>N</bold> Sternal lobe <bold>O</bold> Femur 5 or 6) <bold>P, Q</bold><italic><tp:taxon-name><tp:taxon-name-part taxon-name-part-type="genus" reg="Spinaxytes">S.</tp:taxon-name-part><tp:taxon-name-part taxon-name-part-type="species" reg="sutchariti">sutchariti</tp:taxon-name-part></tp:taxon-name></italic> sp. n. (<bold>P</bold> Sternal lobe <bold>Q</bold> Femur 5 or 6) <bold>R, S</bold><italic><tp:taxon-name><tp:taxon-name-part taxon-name-part-type="genus" reg="Spinaxytes">S.</tp:taxon-name-part><tp:taxon-name-part taxon-name-part-type="species" reg="tortioverpa">tortioverpa</tp:taxon-name-part></tp:taxon-name></italic> sp. n. (<bold>R</bold> Sternal lobe <bold>S</bold> Femur 5 or 6) <bold>T–V</bold><italic><tp:taxon-name><tp:taxon-name-part taxon-name-part-type="genus" reg="Spinaxytes">S.</tp:taxon-name-part><tp:taxon-name-part taxon-name-part-type="species" reg="uncus">uncus</tp:taxon-name-part></tp:taxon-name></italic> sp. n. (<bold>T</bold> Sternal lobe <bold>U</bold> Femur 6 <bold>V</bold> Femur 7).</p></caption><graphic xmlns:xlink="http://www.w3.org/1999/xlink" xlink:href="zookeys-797-019-g004.jpg" position="float" orientation="portrait" xlink:type="simple" id="oo_243400.jpg"/></fig><fig id="F5" position="float" orientation="portrait"><label>Figure 5.</label><caption><p>Right gonopods of <italic><tp:taxon-name><tp:taxon-name-part taxon-name-part-type="genus" reg="Spinaxytes">Spinaxytes</tp:taxon-name-part></tp:taxon-name></italic> gen. n. (ventral view) <bold>A</bold><italic><tp:taxon-name><tp:taxon-name-part taxon-name-part-type="genus" reg="Spinaxytes">S.</tp:taxon-name-part><tp:taxon-name-part taxon-name-part-type="species" reg="biloba">biloba</tp:taxon-name-part></tp:taxon-name></italic> sp. n. <bold>B</bold><italic><tp:taxon-name><tp:taxon-name-part taxon-name-part-type="genus" reg="Spinaxytes">S.</tp:taxon-name-part><tp:taxon-name-part taxon-name-part-type="species" reg="efefi">efefi</tp:taxon-name-part></tp:taxon-name></italic> sp. n. <bold>C</bold><italic><tp:taxon-name><tp:taxon-name-part taxon-name-part-type="genus" reg="Spinaxytes">S.</tp:taxon-name-part><tp:taxon-name-part taxon-name-part-type="species" reg="hasta">hasta</tp:taxon-name-part></tp:taxon-name></italic> sp. n. <bold>D</bold><italic><tp:taxon-name><tp:taxon-name-part taxon-name-part-type="genus" reg="Spinaxytes">S.</tp:taxon-name-part><tp:taxon-name-part taxon-name-part-type="species" reg="krabiensis">krabiensis</tp:taxon-name-part></tp:taxon-name></italic> p. n. <bold>E</bold><italic><tp:taxon-name><tp:taxon-name-part taxon-name-part-type="genus" reg="Spinaxytes">S.</tp:taxon-name-part><tp:taxon-name-part taxon-name-part-type="species" reg="macaca">macaca</tp:taxon-name-part></tp:taxon-name></italic> sp. n. <bold>F</bold><italic><tp:taxon-name><tp:taxon-name-part taxon-name-part-type="genus" reg="Spinaxytes">S.</tp:taxon-name-part><tp:taxon-name-part taxon-name-part-type="species" reg="palmata">palmata</tp:taxon-name-part></tp:taxon-name></italic> sp. n. <bold>G</bold><italic><tp:taxon-name><tp:taxon-name-part taxon-name-part-type="genus" reg="Spinaxytes">S.</tp:taxon-name-part><tp:taxon-name-part taxon-name-part-type="species" reg="sutchariti">sutchariti</tp:taxon-name-part></tp:taxon-name></italic> sp. n. <bold>H</bold><italic><tp:taxon-name><tp:taxon-name-part taxon-name-part-type="genus" reg="Spinaxytes">S.</tp:taxon-name-part><tp:taxon-name-part taxon-name-part-type="species" reg="tortioverpa">tortioverpa</tp:taxon-name-part></tp:taxon-name></italic> sp. n. <bold>I</bold><italic><tp:taxon-name><tp:taxon-name-part taxon-name-part-type="genus" reg="Spinaxytes">S.</tp:taxon-name-part><tp:taxon-name-part taxon-name-part-type="species" reg="uncus">uncus</tp:taxon-name-part></tp:taxon-name></italic> sp. n.</p></caption><graphic xmlns:xlink="http://www.w3.org/1999/xlink" xlink:href="zookeys-797-019-g005.jpg" position="float" orientation="portrait" xlink:type="simple" id="oo_243401.jpg"/></fig><fig id="F24" position="float" orientation="portrait"><label>Figure 24.</label><caption><p>Photographs of live <italic><tp:taxon-name><tp:taxon-name-part taxon-name-part-type="genus" reg="Spinaxytes">Spinaxytes</tp:taxon-name-part><tp:taxon-name-part taxon-name-part-type="species" reg="sutchariti">sutchariti</tp:taxon-name-part></tp:taxon-name></italic> sp. n. and habitat <bold>A</bold> ♂ paratype, CUMZ-pxDGT00218 <bold>B</bold> ♀ paratype, CUMZ-pxDGT00218 <bold>C</bold> parasitic mite (arrowhead) <bold>D</bold> habitat.</p></caption><graphic xmlns:xlink="http://www.w3.org/1999/xlink" xlink:href="zookeys-797-019-g024.jpg" position="float" orientation="portrait" xlink:type="simple" id="oo_243420.jpg"/></fig><fig id="F25" position="float" orientation="portrait"><label>Figure 25.</label><caption><p><italic><tp:taxon-name><tp:taxon-name-part taxon-name-part-type="genus" reg="Spinaxytes">Spinaxytes</tp:taxon-name-part><tp:taxon-name-part taxon-name-part-type="species" reg="sutchariti">sutchariti</tp:taxon-name-part></tp:taxon-name></italic> sp. n., paratype, CUMZ-pxDGT00218 – right gonopod <bold>A</bold> lateral view <bold>B</bold> mesal view <bold>C</bold> ventral view <bold>D</bold> mesodorsal view <bold>E</bold> dorsal view <bold>F</bold> laterodorsal view.</p></caption><graphic xmlns:xlink="http://www.w3.org/1999/xlink" xlink:href="zookeys-797-019-g025.jpg" position="float" orientation="portrait" xlink:type="simple" id="oo_243421.jpg"/></fig></tp:treatment-sec><ref-list><ref id="B17"><mixed-citation xmlns:xlink="http://www.w3.org/1999/xlink" xlink:type="simple"><person-group><name name-style="western"><surname>Srisonchai</surname><given-names>R</given-names></name><name name-style="western"><surname>Enghoff</surname><given-names>H</given-names></name><name name-style="western"><surname>Likhitrakarn</surname><given-names>N</given-names></name><name name-style="western"><surname>Panha</surname><given-names>S</given-names></name></person-group> (<year>2018a</year>) <article-title>A revision of dragon millipedes I: genus <italic><tp:taxon-name><tp:taxon-name-part taxon-name-part-type="genus">Desmoxytes</tp:taxon-name-part></tp:taxon-name></italic> Chamberlin, 1923, with the description of eight new species (<tp:taxon-name><tp:taxon-name-part taxon-name-part-type="class">Diplopoda</tp:taxon-name-part></tp:taxon-name>, <tp:taxon-name><tp:taxon-name-part taxon-name-part-type="order">Polydesmida</tp:taxon-name-part></tp:taxon-name>, <tp:taxon-name><tp:taxon-name-part taxon-name-part-type="family">Paradoxosomatidae</tp:taxon-name-part></tp:taxon-name>).</article-title><source>ZooKeys</source><volume>761</volume>: <fpage>1</fpage>–<lpage>177</lpage>. <ext-link xlink:type="simple" ext-link-type="doi" xlink:href="10.3897/zookeys.761.24214">https://doi.org/10.3897/zookeys.761.24214</ext-link></mixed-citation></ref><ref id="B18"><mixed-citation xmlns:xlink="http://www.w3.org/1999/xlink" xlink:type="simple"><person-group><name name-style="western"><surname>Srisonchai</surname><given-names>R</given-names></name><name name-style="western"><surname>Enghoff</surname><given-names>H</given-names></name><name name-style="western"><surname>Likhitrakarn</surname><given-names>N</given-names></name><name name-style="western"><surname>Panha</surname><given-names>S</given-names></name></person-group> (<year>2018b</year>) <article-title>A revision of dragon millipedes II: the new genus <italic><tp:taxon-name><tp:taxon-name-part taxon-name-part-type="genus">Nagaxytes</tp:taxon-name-part></tp:taxon-name></italic> gen. nov., with the description of three new species (<tp:taxon-name><tp:taxon-name-part taxon-name-part-type="class">Diplopoda</tp:taxon-name-part></tp:taxon-name>, <tp:taxon-name><tp:taxon-name-part taxon-name-part-type="order">Polydesmida</tp:taxon-name-part></tp:taxon-name>, <tp:taxon-name><tp:taxon-name-part taxon-name-part-type="family">Paradoxosomatidae</tp:taxon-name-part></tp:taxon-name>).</article-title><source>European Journal of Taxonomy</source><volume>462</volume>: <fpage>1</fpage>–<lpage>44</lpage>. <ext-link xlink:type="simple" ext-link-type="doi" xlink:href="10.5852/ejt.2018.462">https://doi.org/10.5852/ejt.2018.462</ext-link></mixed-citation></ref><ref id="B15"><mixed-citation xmlns:xlink="http://www.w3.org/1999/xlink" xlink:type="simple"><person-group><name name-style="western"><surname>Southcott</surname><given-names>RV</given-names></name></person-group> (<year>1992</year>) <article-title>Revision of the larvae of <italic><tp:taxon-name><tp:taxon-name-part taxon-name-part-type="genus">Leptus</tp:taxon-name-part></tp:taxon-name></italic> Latreille (<tp:taxon-name><tp:taxon-name-part taxon-name-part-type="subclass">Acarina</tp:taxon-name-part></tp:taxon-name>: <tp:taxon-name><tp:taxon-name-part taxon-name-part-type="family">Erythraeidae</tp:taxon-name-part></tp:taxon-name>) of Europe and North America, with descriptions of post-larval instars.</article-title><source>Zoological Journal of the Linnean Society</source><volume>105</volume>: <fpage>1</fpage>–<lpage>153</lpage>. <ext-link xlink:type="simple" ext-link-type="doi" xlink:href="10.1111/j.1096-3642.1992.tb01228.x">https://doi.org/10.1111/j.1096-3642.1992.tb01228.x</ext-link></mixed-citation></ref></ref-list></tp:taxon-treatment>
