# Supplementary material for: A revision of dragon millipedes IV: the new genus Spinaxytes, with the description of nine new species (Diplopoda, Polydesmida, Paradoxosomatidae)
Source: Zookeys. 2018 Nov 19;(797):19–69. doi: 10.3897/zookeys.797.29510 (PMC6255853; doi:10.3897/zookeys.797.29510)
Supplement: XML Treatment for Spinaxytes uncus [file zookeys.797.29510-treatment10.xml]

<!DOCTYPE tp:taxon-treatment
  PUBLIC "-//TaxonX//DTD Taxonomic Treatment Publishing DTD v0 20100105//EN" "tax-treatment-NSO.dtd">
<tp:taxon-treatment xmlns:tp="http://www.plazi.org/taxpub"><tp:treatment-meta><kwd-group><label>Taxon classification</label><kwd><named-content xmlns:xlink="http://www.w3.org/1999/xlink" content-type="kingdom">Animalia</named-content></kwd><kwd><named-content xmlns:xlink="http://www.w3.org/1999/xlink" content-type="order">Polydesmida</named-content></kwd><kwd><named-content xmlns:xlink="http://www.w3.org/1999/xlink" content-type="family">Paradoxosomatidae</named-content></kwd></kwd-group><mixed-citation publication-type="journal"><person-group><name><surname>Srisonchai</surname><given-names>Ruttapon</given-names></name><name><surname>Enghoff</surname><given-names>Henrik</given-names></name><name><surname>Likhitrakarn</surname><given-names>Natdanai</given-names></name><name><surname>Panha</surname><given-names>Somsak</given-names></name></person-group><article-title>A revision of dragon millipedes IV: the new genus <italic><tp:taxon-name><tp:taxon-name-part taxon-name-part-type="genus" reg="Spinaxytes">Spinaxytes</tp:taxon-name-part></tp:taxon-name></italic>, with the description of nine new species (<tp:taxon-name><tp:taxon-name-part taxon-name-part-type="class">Diplopoda</tp:taxon-name-part></tp:taxon-name>, <tp:taxon-name><tp:taxon-name-part taxon-name-part-type="order">Polydesmida</tp:taxon-name-part></tp:taxon-name>, <tp:taxon-name><tp:taxon-name-part taxon-name-part-type="family">Paradoxosomatidae</tp:taxon-name-part></tp:taxon-name>)</article-title><source>Zookeys</source><day>19</day><month>11</month><year>2018</year><volume>2018</volume><issue>797</issue><fpage>19</fpage><lpage>69</lpage><pub-id pub-id-type="doi">10.3897/zookeys.797.29510</pub-id></mixed-citation></tp:treatment-meta><tp:nomenclature><tp:taxon-name>
                        <tp:taxon-name-part taxon-name-part-type="genus" reg="Spinaxytes">Spinaxytes</tp:taxon-name-part>
                        <tp:taxon-name-part taxon-name-part-type="species" reg="uncus">uncus</tp:taxon-name-part>
                        <object-id xmlns:xlink="http://www.w3.org/1999/xlink" content-type="zoobank" xlink:type="simple">http://zoobank.org/1C0878B4-7450-472D-A495-4C75B44CA4E0</object-id>
                      </tp:taxon-name><tp:taxon-authority>Srisonchai, Enghoff &amp; Panha</tp:taxon-authority><tp:taxon-status xmlns:xlink="http://www.w3.org/1999/xlink" xlink:type="simple">sp. n.</tp:taxon-status><xref ref-type="fig" rid="F4">Figs 4T–V</xref><xref ref-type="fig" rid="F5">; 5I</xref><xref ref-type="fig" rid="F27">; 27</xref><xref ref-type="fig" rid="F28">, 28</xref><xref ref-type="fig" rid="F29">, 29</xref></tp:nomenclature><tp:treatment-sec sec-type="material" id="SECID0E4BBI"><title>Material examined.</title><p><bold>Holotype.</bold> ♂, THAILAND, Phang Nga Province, Mueang Phang Nga District, Phung Chang Cave, <named-content xmlns:xlink="http://www.w3.org/1999/xlink" content-type="dwc:verbatimCoordinates" xlink:type="simple"><named-content content-type="geo-json" specific-use="{&#34;type&#34;:&#34;Point&#34;,&#34;coordinates&#34;:[98.516389,8.442778]}" id="NCID0EICBI" xlink:type="simple">8°26'34"N, 98°30'59"E</named-content></named-content>, ca. 24 m a.s.l., 8 Aug. 2016, ASRU members leg. (CUMZ-pxDGT00221). <bold>Paratypes.</bold> 15 ♂♂, 16 ♀♀, same data as for holotype (CUMZ-pxDGT00222); 1 ♂, 1 ♀, same data as for holotype (ZMUC00040255); 1 ♂, 1 ♀, same data as for holotype (ZMUM); 1 ♂, 1 ♀, same data as for holotype (NHMW9424). <bold>Further specimens, not paratypes, all from THAILAND, Phang Nga Province. Muaeng Phang Nga District</bold>: 4 ♂♂, 2 ♀♀, Phung Chang Cave, <named-content xmlns:xlink="http://www.w3.org/1999/xlink" content-type="dwc:verbatimCoordinates" xlink:type="simple"><named-content content-type="geo-json" specific-use="{&#34;type&#34;:&#34;Point&#34;,&#34;coordinates&#34;:[98.516389,8.442778]}" id="NCID0EUCBI" xlink:type="simple">8°26'34"N, 98°30'59"E</named-content></named-content>, ca. 24 m a.s.l., 6 Aug. 2014, ASRU members leg. (CUMZ); 4 ♂♂, Phung Chang Cave, <named-content xmlns:xlink="http://www.w3.org/1999/xlink" content-type="dwc:verbatimCoordinates" xlink:type="simple"><named-content content-type="geo-json" specific-use="{&#34;type&#34;:&#34;Point&#34;,&#34;coordinates&#34;:[98.516389,8.442778]}" id="NCID0E3CBI" xlink:type="simple">8°26'34"N, 98°30'59"E</named-content></named-content>, ca. 24 m a.s.l., 5 Aug. 2015, ASRU members leg. (CUMZ); 2 ♂♂, 4 broken ♀♀, Tham Nam Pud, <named-content xmlns:xlink="http://www.w3.org/1999/xlink" content-type="dwc:verbatimCoordinates" xlink:type="simple"><named-content content-type="geo-json" specific-use="{&#34;type&#34;:&#34;Point&#34;,&#34;coordinates&#34;:[98.543333,8.463889]}" id="NCID0EEDBI" xlink:type="simple">8°27'50"N, 98°32'36"E</named-content></named-content>, ca. 58 m a.s.l., 8 Oct. 2006, ASRU members leg. (CUMZ); 3 ♂♂, 2 ♀♀, Tham Nam Pud, <named-content xmlns:xlink="http://www.w3.org/1999/xlink" content-type="dwc:verbatimCoordinates" xlink:type="simple"><named-content content-type="geo-json" specific-use="{&#34;type&#34;:&#34;Point&#34;,&#34;coordinates&#34;:[98.543333,8.463889]}" id="NCID0EMDBI" xlink:type="simple">8°27'50"N, 98°32'36"E</named-content></named-content>, ca. 58 m a.s.l., 5 Aug. 2015, ASRU members leg. (CUMZ); 2 ♂♂, 1 ♀, Wat Tham Bang Toei, <named-content xmlns:xlink="http://www.w3.org/1999/xlink" content-type="dwc:verbatimCoordinates" xlink:type="simple"><named-content content-type="geo-json" specific-use="{&#34;type&#34;:&#34;Point&#34;,&#34;coordinates&#34;:[98.569444,8.464444]}" id="NCID0EUDBI" xlink:type="simple">8°27'52"N, 98°34'10"E</named-content></named-content>, ca. 24 m a.s.l., 10 Jul. 2017, ASRU members leg. (CUMZ); 8 ♂♂, 2 ♀♀, Tham Pha Phueng Bureau of Monks, <named-content xmlns:xlink="http://www.w3.org/1999/xlink" content-type="dwc:verbatimCoordinates" xlink:type="simple"><named-content content-type="geo-json" specific-use="{&#34;type&#34;:&#34;Point&#34;,&#34;coordinates&#34;:[98.537500,8.473333]}" id="NCID0E3DBI" xlink:type="simple">8°28'24"N, 98°32'15"E</named-content></named-content>, ca. 78 m a.s.l., 10 Jul. 2017, ASRU members leg. (CUMZ). <bold>Thap Put District</bold>: 11 ♂♂, 3 ♀♀, Wat Kerewong (Tham Koab), <named-content xmlns:xlink="http://www.w3.org/1999/xlink" content-type="dwc:verbatimCoordinates" xlink:type="simple"><named-content content-type="geo-json" specific-use="{&#34;type&#34;:&#34;Point&#34;,&#34;coordinates&#34;:[98.577500,8.531111]}" id="NCID0EGEBI" xlink:type="simple">8°31'52"N, 98°34'39"E</named-content></named-content>, ca. 76 m a.s.l., 9 Jul. 2017, ASRU members leg. (CUMZ).</p></tp:treatment-sec><tp:treatment-sec sec-type="etymology" id="SECID0ELEBI"><title>Etymology.</title><p>The name is a Latin noun in apposition (<italic><tp:taxon-name><tp:taxon-name-part taxon-name-part-type="genus" reg="Spinaxytes"/><tp:taxon-name-part taxon-name-part-type="species" reg="uncus">uncus</tp:taxon-name-part></tp:taxon-name></italic>), meaning hook, and refers to the hook-like lamina medialis of gonopod.</p></tp:treatment-sec><tp:treatment-sec sec-type="diagnosis" id="SECID0E2EBI"><title>Diagnosis.</title><p>Differs from other species by having only male femora 7 strongly humped distally, in combination with the distal part of lamina medialis hook-like, tip long and sharp.</p></tp:treatment-sec><tp:treatment-sec sec-type="description" id="SECID0EAFBI"><title>Description.</title><p>SIZE. Length 20–27 mm (male), 25–29 mm (female); width of midbody metazona 1.4–1.6 mm (male), 2.1–2.3 mm (female). Width of collum &lt; 2 = 3 &lt; 4 &lt; head = 5–16, thereafter body gradually tapering towards telson.</p><p><bold><italic>Colour</italic></bold> (Figure <xref ref-type="fig" rid="F27">27A–E</xref>). Specimens in life with body black; paraterga yellow/whitish yellow; head, antennae (except whitish distal part of antennomeres 7 and 8) and prozona black; collum, metaterga and surface below paraterga black/brownish black; sterna and epiproct brown; legs yellow; a few basal podomeres white.</p><p><bold><italic>Antennae</italic></bold> (Figure <xref ref-type="fig" rid="F28">28M</xref>). Reaching to body ring 8 or 9 (male) and 6 or 7 (female) when stretched dorsally.</p><p><bold><italic>Collum</italic></bold> (Figure <xref ref-type="fig" rid="F28">28A</xref>). With three transverse rows of setiferous cones, 4+4 in anterior row, 1+1 in intermediate row and 2+2 in posterior row; with two conspicuous setiferous notches at lateral margin (first notch located at base of paraterga very close to cones of anterior row; paraterga spiniform, long, tip sharp, elevated at ca. 20°–30° in both male and female, directed almost laterad.</p><p><bold><italic>Tegument</italic></bold>. Quite shining; collum, metaterga (posterior part) and surface below paraterga finely microgranulate; metaterga (anterior part) coarsely microgranulate.</p><p><bold><italic>Metaterga</italic></bold> (Figure <xref ref-type="fig" rid="F28">28A, C, E</xref>). With two transverse rows of setiferous cones and setiferous spines; metaterga 2–19 with 2+2 cones in anterior row and 2+2 spines in posterior row; lateral spines of posterior row very long, bigger and longer than mesal ones.</p><p><bold><italic>Paraterga</italic></bold> (Figure <xref ref-type="fig" rid="F28">28A–E, H</xref>). Very long; directed dorsolaterad on body rings 2–16, elevated at ca. 40°–50° (male) 40°–45° (female), directed dorsocaudad on ring 17, directed increasingly caudad on body rings 18 and 19. Ozopore visible in dorsolateral view.</p><p><bold><italic>Telson</italic></bold> (Figure <xref ref-type="fig" rid="F28">28E, I, H</xref>). Epiproct short; tip subtruncate; lateral setiferous tubercles inconspicuous; apical tubercles inconspicuous. Hypoproct subtrapeziform (in some specimens subsemicircular); caudal margin round, with conspicuous setiferous tubercles (in some specimens inconspicuous).</p><p><bold><italic>Sterna</italic></bold> (Figs <xref ref-type="fig" rid="F4">4T</xref>; <xref ref-type="fig" rid="F28">28F, G</xref>). Sternal lobe between male coxae 4 bifurcate, long; tips sharp, in situ directed ventroanteriad; posterior surface bearing one pore.</p><p><bold><italic>Legs</italic></bold> (Figs <xref ref-type="fig" rid="F5">5U, V</xref>; <xref ref-type="fig" rid="F28">28J</xref>). Male femora 7 strongly humped ventrally in distal part.</p><p><bold><italic>Gonopods</italic></bold> (Figs <xref ref-type="fig" rid="F5">5I</xref>, <xref ref-type="fig" rid="F29">29</xref>). Coxa subequal in length to femur. Prefemoral part almost half as long as femur. Femur obviously enlarged distally. Postfemoral part small, narrow. Mesal sulcus wide; lateral sulcus narrow. Solenophore bigger and longer than postfemoral part: lamina lateralis very small, compact, tip round: lamina medialis long; basally enlarged and slightly attenuated near the tip; apically sharp, long, hook-like; tip curving down, in situ resting close to solenomere. Solenomere curved and twisted, compressed in transverse section, tip directed posteriad.</p></tp:treatment-sec><tp:treatment-sec sec-type="distribution" id="SECID0E2IBI"><title>Distribution and habitat</title><p>(Figure <xref ref-type="fig" rid="F27">27F</xref>). Known only from Phang Nga Province; we regard <italic><tp:taxon-name><tp:taxon-name-part taxon-name-part-type="genus" reg="Spinaxytes">S.</tp:taxon-name-part><tp:taxon-name-part taxon-name-part-type="species" reg="uncus">uncus</tp:taxon-name-part></tp:taxon-name></italic> sp. n. as endemic for the Thai fauna. Most specimens were found on rock walls near the cave, some were seen crawling on leaf litter on the rock. The new species has been encountered in syntopy with <italic><tp:taxon-name><tp:taxon-name-part taxon-name-part-type="genus" reg="Desmoxytes">Desmoxytes</tp:taxon-name-part><tp:taxon-name-part taxon-name-part-type="species" reg="cervina">cervina</tp:taxon-name-part></tp:taxon-name></italic> at Phung Chang Cave, Tham Nam Pud and Wat Kerewong (Tham Koab).</p></tp:treatment-sec><tp:treatment-sec sec-type="remarks" id="SECID0E2JBI"><title>Remarks.</title><p>Some variation in the hypoproct was observed in this species: in some specimens subtrapeziform, in others subsemicircular; caudal margin in some individuals conspicuous, in others inconspicuous. In addition, specimens from Wat Kerewong (Tham Koab) have smaller and shorter paraterga than other specimens.</p><fig id="F19" position="float" orientation="portrait"><label>Figure 19.</label><caption><p><italic><tp:taxon-name><tp:taxon-name-part taxon-name-part-type="genus" reg="Spinaxytes">Spinaxytes</tp:taxon-name-part><tp:taxon-name-part taxon-name-part-type="species" reg="macaca">macaca</tp:taxon-name-part></tp:taxon-name></italic> sp. n., ♂ paratype, CUMZ-pxDGT00214 <bold>A, B</bold> anterior body part <bold>C, D</bold> body rings 8–10 <bold>E, H, I</bold> posteriormost body rings and telson <bold>F, G</bold> sternal lobe between coxae 4 <bold>J</bold> legs 6–8 <bold>K</bold> legs 1–3 <bold>L</bold> gonopods <bold>M</bold> right antenna <bold>N</bold> sculpture of body ring 10.</p></caption><graphic xmlns:xlink="http://www.w3.org/1999/xlink" xlink:href="zookeys-797-019-g019.jpg" position="float" orientation="portrait" xlink:type="simple" id="oo_243415.jpg"/></fig><fig id="F20" position="float" orientation="portrait"><label>Figure 20.</label><caption><p><italic><tp:taxon-name><tp:taxon-name-part taxon-name-part-type="genus" reg="Spinaxytes">Spinaxytes</tp:taxon-name-part><tp:taxon-name-part taxon-name-part-type="species" reg="macaca">macaca</tp:taxon-name-part></tp:taxon-name></italic> sp. n., paratype, CUMZ-pxDGT00214 – right gonopod <bold>A</bold> lateral view <bold>B</bold> mesal view <bold>C</bold> ventral view <bold>D</bold> mesodorsal view <bold>E</bold> dorsal view <bold>F</bold> laterodorsal view.</p></caption><graphic xmlns:xlink="http://www.w3.org/1999/xlink" xlink:href="zookeys-797-019-g020.jpg" position="float" orientation="portrait" xlink:type="simple" id="oo_243416.jpg"/></fig></tp:treatment-sec><tp:treatment-sec><!--Section generated to contain objects referenced in tp:taxon-treatment.--><fig id="F4" position="float" orientation="portrait"><label>Figure 4.</label><caption><p>Male femora and sternal lobe between male coxae 4 of <italic><tp:taxon-name><tp:taxon-name-part taxon-name-part-type="genus" reg="Spinaxytes">Spinaxytes</tp:taxon-name-part></tp:taxon-name></italic> gen. n. <bold>A–C</bold><italic><tp:taxon-name><tp:taxon-name-part taxon-name-part-type="genus" reg="Spinaxytes">S.</tp:taxon-name-part><tp:taxon-name-part taxon-name-part-type="species" reg="biloba">biloba</tp:taxon-name-part></tp:taxon-name></italic> sp. n. (<bold>A</bold> Sternal lobe <bold>B</bold> Femur 8 <bold>C</bold> Femur 9) <bold>D, E</bold><italic><tp:taxon-name><tp:taxon-name-part taxon-name-part-type="genus" reg="Spinaxytes">S.</tp:taxon-name-part><tp:taxon-name-part taxon-name-part-type="species" reg="efefi">efefi</tp:taxon-name-part></tp:taxon-name></italic> sp. n. (<bold>D</bold> Sternal lobe <bold>E</bold> Femur 5 or 6) <bold>F, G</bold><italic><tp:taxon-name><tp:taxon-name-part taxon-name-part-type="genus" reg="Spinaxytes">S.</tp:taxon-name-part><tp:taxon-name-part taxon-name-part-type="species" reg="hasta">hasta</tp:taxon-name-part></tp:taxon-name></italic> sp. n. (<bold>F</bold> Sternal lobe <bold>G</bold> Femur 5 or 6) <bold>H–J</bold><italic><tp:taxon-name><tp:taxon-name-part taxon-name-part-type="genus" reg="Spinaxytes">S.</tp:taxon-name-part><tp:taxon-name-part taxon-name-part-type="species" reg="krabiensis">krabiensis</tp:taxon-name-part></tp:taxon-name></italic> sp. n. (<bold>H</bold> Sternal lobe <bold>I</bold> Femur 6 <bold>J</bold> Femur 7) <bold>K–M</bold><italic><tp:taxon-name><tp:taxon-name-part taxon-name-part-type="genus" reg="Spinaxytes">S.</tp:taxon-name-part><tp:taxon-name-part taxon-name-part-type="species" reg="macaca">macaca</tp:taxon-name-part></tp:taxon-name></italic> sp. n. (<bold>K</bold> Sternal lobe <bold>L</bold> Femur 6 <bold>M</bold> Femur 7) <bold>N, O</bold><italic><tp:taxon-name><tp:taxon-name-part taxon-name-part-type="genus" reg="Spinaxytes">S.</tp:taxon-name-part><tp:taxon-name-part taxon-name-part-type="species" reg="palmata">palmata</tp:taxon-name-part></tp:taxon-name></italic> sp. n. (<bold>N</bold> Sternal lobe <bold>O</bold> Femur 5 or 6) <bold>P, Q</bold><italic><tp:taxon-name><tp:taxon-name-part taxon-name-part-type="genus" reg="Spinaxytes">S.</tp:taxon-name-part><tp:taxon-name-part taxon-name-part-type="species" reg="sutchariti">sutchariti</tp:taxon-name-part></tp:taxon-name></italic> sp. n. (<bold>P</bold> Sternal lobe <bold>Q</bold> Femur 5 or 6) <bold>R, S</bold><italic><tp:taxon-name><tp:taxon-name-part taxon-name-part-type="genus" reg="Spinaxytes">S.</tp:taxon-name-part><tp:taxon-name-part taxon-name-part-type="species" reg="tortioverpa">tortioverpa</tp:taxon-name-part></tp:taxon-name></italic> sp. n. (<bold>R</bold> Sternal lobe <bold>S</bold> Femur 5 or 6) <bold>T–V</bold><italic><tp:taxon-name><tp:taxon-name-part taxon-name-part-type="genus" reg="Spinaxytes">S.</tp:taxon-name-part><tp:taxon-name-part taxon-name-part-type="species" reg="uncus">uncus</tp:taxon-name-part></tp:taxon-name></italic> sp. n. (<bold>T</bold> Sternal lobe <bold>U</bold> Femur 6 <bold>V</bold> Femur 7).</p></caption><graphic xmlns:xlink="http://www.w3.org/1999/xlink" xlink:href="zookeys-797-019-g004.jpg" position="float" orientation="portrait" xlink:type="simple" id="oo_243400.jpg"/></fig><fig id="F5" position="float" orientation="portrait"><label>Figure 5.</label><caption><p>Right gonopods of <italic><tp:taxon-name><tp:taxon-name-part taxon-name-part-type="genus" reg="Spinaxytes">Spinaxytes</tp:taxon-name-part></tp:taxon-name></italic> gen. n. (ventral view) <bold>A</bold><italic><tp:taxon-name><tp:taxon-name-part taxon-name-part-type="genus" reg="Spinaxytes">S.</tp:taxon-name-part><tp:taxon-name-part taxon-name-part-type="species" reg="biloba">biloba</tp:taxon-name-part></tp:taxon-name></italic> sp. n. <bold>B</bold><italic><tp:taxon-name><tp:taxon-name-part taxon-name-part-type="genus" reg="Spinaxytes">S.</tp:taxon-name-part><tp:taxon-name-part taxon-name-part-type="species" reg="efefi">efefi</tp:taxon-name-part></tp:taxon-name></italic> sp. n. <bold>C</bold><italic><tp:taxon-name><tp:taxon-name-part taxon-name-part-type="genus" reg="Spinaxytes">S.</tp:taxon-name-part><tp:taxon-name-part taxon-name-part-type="species" reg="hasta">hasta</tp:taxon-name-part></tp:taxon-name></italic> sp. n. <bold>D</bold><italic><tp:taxon-name><tp:taxon-name-part taxon-name-part-type="genus" reg="Spinaxytes">S.</tp:taxon-name-part><tp:taxon-name-part taxon-name-part-type="species" reg="krabiensis">krabiensis</tp:taxon-name-part></tp:taxon-name></italic> p. n. <bold>E</bold><italic><tp:taxon-name><tp:taxon-name-part taxon-name-part-type="genus" reg="Spinaxytes">S.</tp:taxon-name-part><tp:taxon-name-part taxon-name-part-type="species" reg="macaca">macaca</tp:taxon-name-part></tp:taxon-name></italic> sp. n. <bold>F</bold><italic><tp:taxon-name><tp:taxon-name-part taxon-name-part-type="genus" reg="Spinaxytes">S.</tp:taxon-name-part><tp:taxon-name-part taxon-name-part-type="species" reg="palmata">palmata</tp:taxon-name-part></tp:taxon-name></italic> sp. n. <bold>G</bold><italic><tp:taxon-name><tp:taxon-name-part taxon-name-part-type="genus" reg="Spinaxytes">S.</tp:taxon-name-part><tp:taxon-name-part taxon-name-part-type="species" reg="sutchariti">sutchariti</tp:taxon-name-part></tp:taxon-name></italic> sp. n. <bold>H</bold><italic><tp:taxon-name><tp:taxon-name-part taxon-name-part-type="genus" reg="Spinaxytes">S.</tp:taxon-name-part><tp:taxon-name-part taxon-name-part-type="species" reg="tortioverpa">tortioverpa</tp:taxon-name-part></tp:taxon-name></italic> sp. n. <bold>I</bold><italic><tp:taxon-name><tp:taxon-name-part taxon-name-part-type="genus" reg="Spinaxytes">S.</tp:taxon-name-part><tp:taxon-name-part taxon-name-part-type="species" reg="uncus">uncus</tp:taxon-name-part></tp:taxon-name></italic> sp. n.</p></caption><graphic xmlns:xlink="http://www.w3.org/1999/xlink" xlink:href="zookeys-797-019-g005.jpg" position="float" orientation="portrait" xlink:type="simple" id="oo_243401.jpg"/></fig><fig id="F27" position="float" orientation="portrait"><label>Figure 27.</label><caption><p>Photographs of live <italic><tp:taxon-name><tp:taxon-name-part taxon-name-part-type="genus" reg="Spinaxytes">Spinaxytes</tp:taxon-name-part><tp:taxon-name-part taxon-name-part-type="species" reg="uncus">uncus</tp:taxon-name-part></tp:taxon-name></italic> sp. n. and habitat <bold>A</bold> ♂ paratype, CUMZ-pxDGT00222 <bold>B</bold> ♂, specimen from Wat Kerewong (Tham Koab) <bold>C</bold> ♀ paratype, CUMZ-pxDGT00222 <bold>D</bold> ♀, specimen from Wat Kerewong (Tham Koab) <bold>E</bold> mating couple <bold>F</bold> habitat.</p></caption><graphic xmlns:xlink="http://www.w3.org/1999/xlink" xlink:href="zookeys-797-019-g027.jpg" position="float" orientation="portrait" xlink:type="simple" id="oo_243423.jpg"/></fig><fig id="F28" position="float" orientation="portrait"><label>Figure 28.</label><caption><p><italic><tp:taxon-name><tp:taxon-name-part taxon-name-part-type="genus" reg="Spinaxytes">Spinaxytes</tp:taxon-name-part><tp:taxon-name-part taxon-name-part-type="species" reg="uncus">uncus</tp:taxon-name-part></tp:taxon-name></italic> sp. n., ♂ paratype, CUMZ-pxDGT00222 <bold>A, B</bold> anterior body part <bold>C, D</bold> body rings 8–10 <bold>E, H, I</bold> posteriormost body rings and telson <bold>F, G</bold> sternal lobe between coxae 4 <bold>J</bold> legs 6–8 <bold>K</bold> legs 1–3 <bold>L</bold> gonopods <bold>M</bold> left antenna <bold>N</bold> sculpture of body ring 10.</p></caption><graphic xmlns:xlink="http://www.w3.org/1999/xlink" xlink:href="zookeys-797-019-g028.jpg" position="float" orientation="portrait" xlink:type="simple" id="oo_243424.jpg"/></fig><fig id="F29" position="float" orientation="portrait"><label>Figure 29.</label><caption><p><italic><tp:taxon-name><tp:taxon-name-part taxon-name-part-type="genus" reg="Spinaxytes">Spinaxytes</tp:taxon-name-part><tp:taxon-name-part taxon-name-part-type="species" reg="uncus">uncus</tp:taxon-name-part></tp:taxon-name></italic> sp. n., paratype, CUMZ-pxDGT00222 – right gonopod <bold>A</bold> lateral view <bold>B</bold> mesal view <bold>C</bold> ventral view <bold>D</bold> mesodorsal view <bold>E</bold> dorsal view <bold>F</bold> laterodorsal view.</p></caption><graphic xmlns:xlink="http://www.w3.org/1999/xlink" xlink:href="zookeys-797-019-g029.jpg" position="float" orientation="portrait" xlink:type="simple" id="oo_243425.jpg"/></fig></tp:treatment-sec></tp:taxon-treatment>
